# Supplementary material for: Taraxasterol Inhibits Tumor Growth by Inducing Apoptosis and Modulating the Tumor Microenvironment in Non-Small Cell Lung Cancer
Source: Cancers (Basel). 2022 Sep 24;14(19):4645. doi: 10.3390/cancers14194645 (PMC9562636; doi:10.3390/cancers14194645)
Supplement: Supplementary file 1 [file cancers-14-04645-s001.zip › cancers-1921606-original/pcr_LLC_apoptosis/raw data and calculation .xlsx]

## Sheet: bax
Gene	Sample	Target Ct	Ref Ct	Average of Target CT	Average of Ref CT	△Ct	△△Ct	2^(-△△Ct)(quantity)	RQ	SD	Data
		31.1252	16.5848	31.2952	16.3805	14.9147	0	1	1.1422	0.681113	1
		31.2128	15.9604								0.760549
		31.5476	16.5962								0.666329
		29.4158	14.1592	29.3921	14.0825	15.3096	0.394886	0.760549			2.14191
		29.3908	13.9476								1.4952
		29.3698	14.1408								1.23607
		29.5268	13.9973	29.5127	14.0122	15.5004	0.585693	0.666329			0.748339
		29.684	13.9973								0.71878
		29.3271	14.0421								0.77112
		29.2454	15.9439	28.9444	15.1286	13.8158	-1.0989	2.14191			0.952789
		28.5694	14.5564								1.0018
		29.0184	14.8855								0.79924
		29.0068	14.7344	29.1517	14.8174	14.3344	-0.580337	1.4952	1.0496	0.380145	5.93822
		29.269	14.7927								6.89436
		29.1794	14.925								4.31316
		29.7841	15.0123	29.585	14.976	14.609	-0.305763	1.23607			1.31693
		29.5919	14.8843								0.913716
		29.379	15.0316								1.19274
		29.9437	14.982	29.9699	14.6369	15.333	0.418237	0.748339			5.4509
		29.7944	14.5007								5.6266
		30.1716	14.4281								5.61094
		29.6135	14.194	29.5665	14.1754	15.3911	0.476378	0.71878			2.56208
		29.7299	14.206								1541.04
		29.356	14.1262								2.31164
		29.4129	14.1238	29.4182	14.1285	15.2897	0.374973	0.77112	0.881237	0.11329	#DIV/0!
		29.3876	14.1547								#DIV/0!
		29.4541	14.107								#DIV/0!
		30.8249	15.7523	30.8562	15.8717	14.9845	0.0697714	0.952789			#DIV/0!
		31.2515	15.8702								#DIV/0!
		30.4922	15.9926								#DIV/0!
		31.2323	16.4541	31.2917	16.3796	14.9121	-0.00259113	1.0018			#DIV/0!
		31.5086	16.336								#DIV/0!
		31.1342	16.3486								#DIV/0!
		31.3706	16.1521	30.9258	15.6878	15.238	0.323299	0.79924			#DIV/0!
		30.8006	15.2919								#DIV/0!
		30.6063	15.6195								#DIV/0!
		28.6126	16.6153	28.4651	16.1204	12.3447	-2.57003	5.93822	4.61566	2.44368	#DIV/0!
		28.3618	15.9557								#DIV/0!
		28.4208	15.7902								#DIV/0!
		27.7326	16.1745	27.5867	15.4574	12.1293	-2.78542	6.89436			#DIV/0!
		27.5317	15.2249								#DIV/0!
		27.4959	14.973								#DIV/0!
		27.7528	14.9439	27.6436	14.8377	12.806	-2.10874	4.31316			#DIV/0!
		27.6307	14.9581								#DIV/0!
		27.5474	14.611								#DIV/0!
		30.3477	15.8298	30.3919	15.8744	14.5175	-0.397179	1.31693			#DIV/0!
		30.3997	15.8064								#DIV/0!
		30.4283	15.9869								#DIV/0!
		30.3838	15.621	30.3781	15.3332	15.0449	0.130182	0.913716	3.29599	2.59321	#DIV/0!
		30.2999	15.2624								#DIV/0!
		30.4508	15.1164								#DIV/0!
		30.5333	16.5718	30.7829	16.1224	14.6604	-0.254282	1.19274			#DIV/0!
		30.6593	15.8325								#DIV/0!
		31.1561	15.9631								#DIV/0!
		28.6136	16.1856	28.633	16.1648	12.4682	-2.44649	5.4509			#DIV/0!
		28.5375	16.1702								#DIV/0!
		28.748	16.1386								#DIV/0!
		27.543	15.2549	27.6511	15.2287	12.4225	-2.49226	5.6266			#DIV/0!
		27.7087	15.0853								#DIV/0!
		27.7017	15.3459								#DIV/0!
		27.4038	15.4812	27.511	15.0845	12.4265	-2.48824	5.61094	387.882	768.775	#DIV/0!
		27.3783	14.9243								#DIV/0!
		27.7509	14.8481								#DIV/0!
		31.734	17.7317	31.4222	17.8648	13.5574	-1.35732	2.56208			#DIV/0!
		31.3013	18.0085
		31.2312	17.8541
		37.0506	32.7292	36.5302	32.2051	4.32502	-10.5897	1541.04
		36.9641	31.7771
		35.5758	32.1091
		30.6809	17.6367	31.1132	17.4074	13.7058	-1.20891	2.31164
		31.7721	17.5117
		30.8865	17.0738
				#DIV/0!	#DIV/0!	#DIV/0!	#DIV/0!	#DIV/0!	#DIV/0!	#DIV/0!
				#DIV/0!	#DIV/0!	#DIV/0!	#DIV/0!	#DIV/0!
				#DIV/0!	#DIV/0!	#DIV/0!	#DIV/0!	#DIV/0!
				#DIV/0!	#DIV/0!	#DIV/0!	#DIV/0!	#DIV/0!
				#DIV/0!	#DIV/0!	#DIV/0!	#DIV/0!	#DIV/0!	#DIV/0!	#DIV/0!
				#DIV/0!	#DIV/0!	#DIV/0!	#DIV/0!	#DIV/0!
				#DIV/0!	#DIV/0!	#DIV/0!	#DIV/0!	#DIV/0!
				#DIV/0!	#DIV/0!	#DIV/0!	#DIV/0!	#DIV/0!
				#DIV/0!	#DIV/0!	#DIV/0!	#DIV/0!	#DIV/0!	#DIV/0!	#DIV/0!
				#DIV/0!	#DIV/0!	#DIV/0!	#DIV/0!	#DIV/0!
				#DIV/0!	#DIV/0!	#DIV/0!	#DIV/0!	#DIV/0!
				#DIV/0!	#DIV/0!	#DIV/0!	#DIV/0!	#DIV/0!
				#DIV/0!	#DIV/0!	#DIV/0!	#DIV/0!	#DIV/0!	#DIV/0!	#DIV/0!
				#DIV/0!	#DIV/0!	#DIV/0!	#DIV/0!	#DIV/0!
				#DIV/0!	#DIV/0!	#DIV/0!	#DIV/0!	#DIV/0!
				#DIV/0!	#DIV/0!	#DIV/0!	#DIV/0!	#DIV/0!
				#DIV/0!	#DIV/0!	#DIV/0!	#DIV/0!	#DIV/0!	#DIV/0!	#DIV/0!
				#DIV/0!	#DIV/0!	#DIV/0!	#DIV/0!	#DIV/0!
				#DIV/0!	#DIV/0!	#DIV/0!	#DIV/0!	#DIV/0!
				#DIV/0!	#DIV/0!	#DIV/0!	#DIV/0!	#DIV/0!
				#DIV/0!	#DIV/0!	#DIV/0!	#DIV/0!	#DIV/0!	#DIV/0!	#DIV/0!
				#DIV/0!	#DIV/0!	#DIV/0!	#DIV/0!	#DIV/0!
				#DIV/0!	#DIV/0!	#DIV/0!	#DIV/0!	#DIV/0!
				#DIV/0!	#DIV/0!	#DIV/0!	#DIV/0!	#DIV/0!
				#DIV/0!	#DIV/0!	#DIV/0!	#DIV/0!	#DIV/0!	#DIV/0!	#DIV/0!
				#DIV/0!	#DIV/0!	#DIV/0!	#DIV/0!	#DIV/0!
				#DIV/0!	#DIV/0!	#DIV/0!	#DIV/0!	#DIV/0!
				#DIV/0!	#DIV/0!	#DIV/0!	#DIV/0!	#DIV/0!
				#DIV/0!	#DIV/0!	#DIV/0!	#DIV/0!	#DIV/0!	#DIV/0!	#DIV/0!
				#DIV/0!	#DIV/0!	#DIV/0!	#DIV/0!	#DIV/0!
				#DIV/0!	#DIV/0!	#DIV/0!	#DIV/0!	#DIV/0!
				#DIV/0!	#DIV/0!	#DIV/0!	#DIV/0!	#DIV/0!
				#DIV/0!	#DIV/0!	#DIV/0!	#DIV/0!	#DIV/0!	#DIV/0!	#DIV/0!
				#DIV/0!	#DIV/0!	#DIV/0!	#DIV/0!	#DIV/0!
				#DIV/0!	#DIV/0!	#DIV/0!	#DIV/0!	#DIV/0!
				#DIV/0!	#DIV/0!	#DIV/0!	#DIV/0!	#DIV/0!
				#DIV/0!	#DIV/0!	#DIV/0!	#DIV/0!	#DIV/0!	#DIV/0!	#DIV/0!
				#DIV/0!	#DIV/0!	#DIV/0!	#DIV/0!	#DIV/0!
				#DIV/0!	#DIV/0!	#DIV/0!	#DIV/0!	#DIV/0!
				#DIV/0!	#DIV/0!	#DIV/0!	#DIV/0!	#DIV/0!

## Sheet: bcl2
Gene	Sample	Target Ct	Ref Ct	Average of Target CT	Average of Ref CT	△Ct	△△Ct	2^(-△△Ct)(quantity)	RQ	SD	Data
		22.0743	16.5848	22.0096	16.3805	5.62907	0	1	0.422482	0.390185	1
		21.9394	15.9604								0.176996
		22.015	16.5962								0.193934
		22.2576	14.1592	22.2098	14.0825	8.12728	2.49822	0.176996			0.318996
		22.1824	13.9476								0.317286
		22.1895	14.1408								0.338697
		22.0346	13.9973	22.0077	14.0122	7.99543	2.36636	0.193934			0.229546
		21.9886	13.9973								0.192985
		21.9999	14.0421								0.165128
		22.9499	15.9439	22.406	15.1286	7.27745	1.64839	0.318996			0.379587
		22.1086	14.5564								0.75758
		22.1596	14.8855								0.388001
		22.1583	14.7344	22.1026	14.8174	7.28521	1.65614	0.317286	0.269629	0.069576	0.12035
		21.9776	14.7927								0.102091
		22.1718	14.925								0.0439675
		22.1709	15.0123	22.167	14.976	7.191	1.56193	0.338697			0.0781088
		22.1329	14.8843								0.0764484
		22.1973	15.0316								0.102729
		22.4295	14.982	22.3891	14.6369	7.75221	2.12314	0.229546			0.00361322
		22.3774	14.5007								0.00363988
		22.3605	14.4281								0.00616112
		22.2041	14.194	22.1779	14.1754	8.0025	2.37344	0.192985			0.0106426
		22.1276	14.206								201.548
		22.2019	14.1262								0.0209755
		22.4021	14.1238	22.3559	14.1285	8.22741	2.59834	0.165128	0.422574	0.246002	#DIV/0!
		22.3459	14.1547								#DIV/0!
		22.3197	14.107								#DIV/0!
		22.8918	15.7523	22.8983	15.8717	7.02657	1.3975	0.379587			#DIV/0!
		22.956	15.8702								#DIV/0!
		22.8471	15.9926								#DIV/0!
		22.4194	16.4541	22.4092	16.3796	6.0296	0.40053	0.75758			#DIV/0!
		22.4358	16.336								#DIV/0!
		22.3723	16.3486								#DIV/0!
		22.6113	16.1521	22.6828	15.6878	6.99494	1.36587	0.388001			#DIV/0!
		22.673	15.2919								#DIV/0!
		22.764	15.6195								#DIV/0!
		24.7195	16.6153	24.8042	16.1204	8.68376	3.0547	0.12035	0.0861292	0.0330038	#DIV/0!
		24.8207	15.9557								#DIV/0!
		24.8723	15.7902								#DIV/0!
		24.5137	16.1745	24.3786	15.4574	8.92114	3.29207	0.102091			#DIV/0!
		24.3518	15.2249								#DIV/0!
		24.2703	14.973								#DIV/0!
		24.9465	14.9439	24.9742	14.8377	10.1365	4.50742	0.0439675			#DIV/0!
		24.9646	14.9581								#DIV/0!
		25.0114	14.611								#DIV/0!
		25.1999	15.8298	25.1818	15.8744	9.30744	3.67837	0.0781088			#DIV/0!
		25.0743	15.8064								#DIV/0!
		25.2713	15.9869								#DIV/0!
		24.6244	15.621	24.6717	15.3332	9.33844	3.70937	0.0764484	0.0466076	0.0507766	#DIV/0!
		24.6675	15.2624								#DIV/0!
		24.7232	15.1164								#DIV/0!
		25.0701	16.5718	25.0346	16.1224	8.91215	3.28309	0.102729			#DIV/0!
		25.0298	15.8325								#DIV/0!
		25.0039	15.9631								#DIV/0!
		29.8302	16.1856	29.9064	16.1648	13.7416	8.1125	0.00361322			#DIV/0!
		30.0838	16.1702								#DIV/0!
		29.8051	16.1386								#DIV/0!
		28.9203	15.2549	28.9597	15.2287	13.731	8.10189	0.00363988			#DIV/0!
		28.9849	15.0853								#DIV/0!
		28.9737	15.3459								#DIV/0!
		28.0508	15.4812	28.0562	15.0845	12.9717	7.34259	0.00616112	50.3963	100.767	#DIV/0!
		27.9918	14.9243								#DIV/0!
		28.126	14.8481								#DIV/0!
		30.1058	17.7317	30.0478	17.8648	12.1831	6.554	0.0106426			#DIV/0!
		30.0596	18.0085
		29.9781	17.8541
		30.2526	32.7292	30.1792	32.2051	-2.02591	-7.65498	201.548
		29.8523	31.7771
		30.4328	32.1091
		28.8241	17.6367	28.6116	17.4074	11.2042	5.57515	0.0209755
		28.5373	17.5117
		28.4734	17.0738
				#DIV/0!	#DIV/0!	#DIV/0!	#DIV/0!	#DIV/0!	#DIV/0!	#DIV/0!
				#DIV/0!	#DIV/0!	#DIV/0!	#DIV/0!	#DIV/0!
				#DIV/0!	#DIV/0!	#DIV/0!	#DIV/0!	#DIV/0!
				#DIV/0!	#DIV/0!	#DIV/0!	#DIV/0!	#DIV/0!
				#DIV/0!	#DIV/0!	#DIV/0!	#DIV/0!	#DIV/0!	#DIV/0!	#DIV/0!
				#DIV/0!	#DIV/0!	#DIV/0!	#DIV/0!	#DIV/0!
				#DIV/0!	#DIV/0!	#DIV/0!	#DIV/0!	#DIV/0!
				#DIV/0!	#DIV/0!	#DIV/0!	#DIV/0!	#DIV/0!
				#DIV/0!	#DIV/0!	#DIV/0!	#DIV/0!	#DIV/0!	#DIV/0!	#DIV/0!
				#DIV/0!	#DIV/0!	#DIV/0!	#DIV/0!	#DIV/0!
				#DIV/0!	#DIV/0!	#DIV/0!	#DIV/0!	#DIV/0!
				#DIV/0!	#DIV/0!	#DIV/0!	#DIV/0!	#DIV/0!
				#DIV/0!	#DIV/0!	#DIV/0!	#DIV/0!	#DIV/0!	#DIV/0!	#DIV/0!
				#DIV/0!	#DIV/0!	#DIV/0!	#DIV/0!	#DIV/0!
				#DIV/0!	#DIV/0!	#DIV/0!	#DIV/0!	#DIV/0!
				#DIV/0!	#DIV/0!	#DIV/0!	#DIV/0!	#DIV/0!
				#DIV/0!	#DIV/0!	#DIV/0!	#DIV/0!	#DIV/0!	#DIV/0!	#DIV/0!
				#DIV/0!	#DIV/0!	#DIV/0!	#DIV/0!	#DIV/0!
				#DIV/0!	#DIV/0!	#DIV/0!	#DIV/0!	#DIV/0!
				#DIV/0!	#DIV/0!	#DIV/0!	#DIV/0!	#DIV/0!
				#DIV/0!	#DIV/0!	#DIV/0!	#DIV/0!	#DIV/0!	#DIV/0!	#DIV/0!
				#DIV/0!	#DIV/0!	#DIV/0!	#DIV/0!	#DIV/0!
				#DIV/0!	#DIV/0!	#DIV/0!	#DIV/0!	#DIV/0!
				#DIV/0!	#DIV/0!	#DIV/0!	#DIV/0!	#DIV/0!
				#DIV/0!	#DIV/0!	#DIV/0!	#DIV/0!	#DIV/0!	#DIV/0!	#DIV/0!
				#DIV/0!	#DIV/0!	#DIV/0!	#DIV/0!	#DIV/0!
				#DIV/0!	#DIV/0!	#DIV/0!	#DIV/0!	#DIV/0!
				#DIV/0!	#DIV/0!	#DIV/0!	#DIV/0!	#DIV/0!
				#DIV/0!	#DIV/0!	#DIV/0!	#DIV/0!	#DIV/0!	#DIV/0!	#DIV/0!
				#DIV/0!	#DIV/0!	#DIV/0!	#DIV/0!	#DIV/0!
				#DIV/0!	#DIV/0!	#DIV/0!	#DIV/0!	#DIV/0!
				#DIV/0!	#DIV/0!	#DIV/0!	#DIV/0!	#DIV/0!
				#DIV/0!	#DIV/0!	#DIV/0!	#DIV/0!	#DIV/0!	#DIV/0!	#DIV/0!
				#DIV/0!	#DIV/0!	#DIV/0!	#DIV/0!	#DIV/0!
				#DIV/0!	#DIV/0!	#DIV/0!	#DIV/0!	#DIV/0!
				#DIV/0!	#DIV/0!	#DIV/0!	#DIV/0!	#DIV/0!
				#DIV/0!	#DIV/0!	#DIV/0!	#DIV/0!	#DIV/0!	#DIV/0!	#DIV/0!
				#DIV/0!	#DIV/0!	#DIV/0!	#DIV/0!	#DIV/0!
				#DIV/0!	#DIV/0!	#DIV/0!	#DIV/0!	#DIV/0!
				#DIV/0!	#DIV/0!	#DIV/0!	#DIV/0!	#DIV/0!

## Sheet: c3
Gene	Sample	Target Ct	Ref Ct	Average of Target CT	Average of Ref CT	△Ct	△△Ct	2^(-△△Ct)(quantity)	RQ	SD	Data
		32.4792	16.5848	32.4886	16.3805	16.1081	0	1	0.650663	0.253402	1
		32.4527	15.9604								0.455122
		32.5339	16.5962								0.472428
		31.1847	14.1592	31.3263	14.0825	17.2438	1.13567	0.455122			0.675103
		31.262	13.9476								0.537832
		31.5322	14.1408								0.660564
		31.2293	13.9973	31.2022	14.0122	17.1899	1.08183	0.472428			0.713387
		31.2002	13.9973								0.541722
		31.1771	14.0421								0.451281
		31.9533	15.9439	31.8035	15.1286	16.6749	0.56682	0.675103			0.840112
		31.4939	14.5564								1.01915
		31.9634	14.8855								0.632388
		31.6042	14.7344	31.8203	14.8174	17.0029	0.894773	0.537832	0.613376	0.0876929	1.07321
		31.8326	14.7927								0.891706
		32.0239	14.925								0.756818
		31.7539	15.0123	31.6824	14.976	16.7063	0.598231	0.660564			1.85547
		31.5725	14.8843								1.3842
		31.7208	15.0316								1.47862
		31.4515	14.982	31.2323	14.6369	16.5954	0.487242	0.713387			1.36495
		30.9816	14.5007								0.760246
		31.2637	14.4281								0.783535
		31.1733	14.194	31.1679	14.1754	16.9925	0.884375	0.541722			3.67954
		31.1104	14.206								49790.4
		31.22	14.1262								2.86828
		30.8962	14.1238	31.3845	14.1285	17.256	1.1479	0.451281	0.735733	0.246856	#DIV/0!
		31.3211	14.1547								#DIV/0!
		31.9362	14.107								#DIV/0!
		32.3235	15.7523	32.2312	15.8717	16.3595	0.251347	0.840112			#DIV/0!
		32.1095	15.8702								#DIV/0!
		32.2606	15.9926								#DIV/0!
		32.3732	16.4541	32.4603	16.3796	16.0807	-0.027367	1.01915			#DIV/0!
		32.7502	16.336								#DIV/0!
		32.2575	16.3486								#DIV/0!
		32.0171	16.1521	32.4571	15.6878	16.7692	0.661118	0.632388			#DIV/0!
		32.649	15.2919								#DIV/0!
		32.7051	15.6195								#DIV/0!
		32.4553	16.6153	32.1266	16.1204	16.0062	-0.101934	1.07321	1.1443	0.491517	#DIV/0!
		31.9976	15.9557								#DIV/0!
		31.9268	15.7902								#DIV/0!
		31.7071	16.1745	31.7309	15.4574	16.2735	0.165361	0.891706			#DIV/0!
		31.9469	15.2249								#DIV/0!
		31.5387	14.973								#DIV/0!
		31.6616	14.9439	31.3478	14.8377	16.5101	0.401983	0.756818			#DIV/0!
		31.0334	14.9581								#DIV/0!
		31.3483	14.611								#DIV/0!
		31.0895	15.8298	31.0907	15.8744	15.2163	-0.891786	1.85547			#DIV/0!
		31.1989	15.8064								#DIV/0!
		30.9838	15.9869								#DIV/0!
		30.7868	15.621	30.9723	15.3332	15.6391	-0.469056	1.3842	1.247	0.328286	#DIV/0!
		31.0746	15.2624								#DIV/0!
		31.0555	15.1164								#DIV/0!
		31.4228	16.5718	31.6663	16.1224	15.5439	-0.564254	1.47862			#DIV/0!
		31.4463	15.8325								#DIV/0!
		32.1299	15.9631								#DIV/0!
		31.5287	16.1856	31.8241	16.1648	15.6593	-0.448845	1.36495			#DIV/0!
		31.7001	16.1702								#DIV/0!
		32.2434	16.1386								#DIV/0!
		31.8786	15.2549	31.7323	15.2287	16.5036	0.395463	0.760246			#DIV/0!
		31.4475	15.0853								#DIV/0!
		31.8707	15.3459								#DIV/0!
		31.7077	15.4812	31.5446	15.0845	16.46	0.351931	0.783535	12449.4	24894	#DIV/0!
		31.6026	14.9243								#DIV/0!
		31.3234	14.8481								#DIV/0!
		32.0077	17.7317	32.0933	17.8648	14.2286	-1.87953	3.67954			#DIV/0!
		32.3882	18.0085
		31.8841	17.8541
		32.8632	32.7292	32.7097	32.2051	0.504533	-15.6036	49790.4
		32.4464	31.7771
		32.8195	32.1091
		32.4389	17.6367	31.9953	17.4074	14.5879	-1.52019	2.86828
		31.8052	17.5117
		31.7419	17.0738
				#DIV/0!	#DIV/0!	#DIV/0!	#DIV/0!	#DIV/0!	#DIV/0!	#DIV/0!
				#DIV/0!	#DIV/0!	#DIV/0!	#DIV/0!	#DIV/0!
				#DIV/0!	#DIV/0!	#DIV/0!	#DIV/0!	#DIV/0!
				#DIV/0!	#DIV/0!	#DIV/0!	#DIV/0!	#DIV/0!
				#DIV/0!	#DIV/0!	#DIV/0!	#DIV/0!	#DIV/0!	#DIV/0!	#DIV/0!
				#DIV/0!	#DIV/0!	#DIV/0!	#DIV/0!	#DIV/0!
				#DIV/0!	#DIV/0!	#DIV/0!	#DIV/0!	#DIV/0!
				#DIV/0!	#DIV/0!	#DIV/0!	#DIV/0!	#DIV/0!
				#DIV/0!	#DIV/0!	#DIV/0!	#DIV/0!	#DIV/0!	#DIV/0!	#DIV/0!
				#DIV/0!	#DIV/0!	#DIV/0!	#DIV/0!	#DIV/0!
				#DIV/0!	#DIV/0!	#DIV/0!	#DIV/0!	#DIV/0!
				#DIV/0!	#DIV/0!	#DIV/0!	#DIV/0!	#DIV/0!
				#DIV/0!	#DIV/0!	#DIV/0!	#DIV/0!	#DIV/0!	#DIV/0!	#DIV/0!
				#DIV/0!	#DIV/0!	#DIV/0!	#DIV/0!	#DIV/0!
				#DIV/0!	#DIV/0!	#DIV/0!	#DIV/0!	#DIV/0!
				#DIV/0!	#DIV/0!	#DIV/0!	#DIV/0!	#DIV/0!
				#DIV/0!	#DIV/0!	#DIV/0!	#DIV/0!	#DIV/0!	#DIV/0!	#DIV/0!
				#DIV/0!	#DIV/0!	#DIV/0!	#DIV/0!	#DIV/0!
				#DIV/0!	#DIV/0!	#DIV/0!	#DIV/0!	#DIV/0!
				#DIV/0!	#DIV/0!	#DIV/0!	#DIV/0!	#DIV/0!
				#DIV/0!	#DIV/0!	#DIV/0!	#DIV/0!	#DIV/0!	#DIV/0!	#DIV/0!
				#DIV/0!	#DIV/0!	#DIV/0!	#DIV/0!	#DIV/0!
				#DIV/0!	#DIV/0!	#DIV/0!	#DIV/0!	#DIV/0!
				#DIV/0!	#DIV/0!	#DIV/0!	#DIV/0!	#DIV/0!
				#DIV/0!	#DIV/0!	#DIV/0!	#DIV/0!	#DIV/0!	#DIV/0!	#DIV/0!
				#DIV/0!	#DIV/0!	#DIV/0!	#DIV/0!	#DIV/0!
				#DIV/0!	#DIV/0!	#DIV/0!	#DIV/0!	#DIV/0!
				#DIV/0!	#DIV/0!	#DIV/0!	#DIV/0!	#DIV/0!
				#DIV/0!	#DIV/0!	#DIV/0!	#DIV/0!	#DIV/0!	#DIV/0!	#DIV/0!
				#DIV/0!	#DIV/0!	#DIV/0!	#DIV/0!	#DIV/0!
				#DIV/0!	#DIV/0!	#DIV/0!	#DIV/0!	#DIV/0!
				#DIV/0!	#DIV/0!	#DIV/0!	#DIV/0!	#DIV/0!
				#DIV/0!	#DIV/0!	#DIV/0!	#DIV/0!	#DIV/0!	#DIV/0!	#DIV/0!
				#DIV/0!	#DIV/0!	#DIV/0!	#DIV/0!	#DIV/0!
				#DIV/0!	#DIV/0!	#DIV/0!	#DIV/0!	#DIV/0!
				#DIV/0!	#DIV/0!	#DIV/0!	#DIV/0!	#DIV/0!
				#DIV/0!	#DIV/0!	#DIV/0!	#DIV/0!	#DIV/0!	#DIV/0!	#DIV/0!
				#DIV/0!	#DIV/0!	#DIV/0!	#DIV/0!	#DIV/0!
				#DIV/0!	#DIV/0!	#DIV/0!	#DIV/0!	#DIV/0!
				#DIV/0!	#DIV/0!	#DIV/0!	#DIV/0!	#DIV/0!

## Sheet: c9
Gene	Sample	Target Ct	Ref Ct	Average of Target CT	Average of Ref CT	△Ct	△△Ct	2^(-△△Ct)(quantity)	RQ	SD	Data
		31.1252	16.5848	31.2952	16.3805	14.9147	0	1	1.1422	0.681113	1
		31.2128	15.9604								0.760549
		31.5476	16.5962								0.666329
		29.4158	14.1592	29.3921	14.0825	15.3096	0.394886	0.760549			2.14191
		29.3908	13.9476								1.4952
		29.3698	14.1408								1.23607
		29.5268	13.9973	29.5127	14.0122	15.5004	0.585693	0.666329			0.748339
		29.684	13.9973								0.71878
		29.3271	14.0421								0.77112
		29.2454	15.9439	28.9444	15.1286	13.8158	-1.0989	2.14191			0.952789
		28.5694	14.5564								1.0018
		29.0184	14.8855								0.79924
		29.0068	14.7344	29.1517	14.8174	14.3344	-0.580337	1.4952	1.0496	0.380145	5.93822
		29.269	14.7927								6.89436
		29.1794	14.925								4.31316
		29.7841	15.0123	29.585	14.976	14.609	-0.305763	1.23607			1.31693
		29.5919	14.8843								0.913716
		29.379	15.0316								1.19274
		29.9437	14.982	29.9699	14.6369	15.333	0.418237	0.748339			5.4509
		29.7944	14.5007								5.6266
		30.1716	14.4281								5.61094
		29.6135	14.194	29.5665	14.1754	15.3911	0.476378	0.71878			2.56208
		29.7299	14.206								1541.04
		29.356	14.1262								2.31164
		29.4129	14.1238	29.4182	14.1285	15.2897	0.374973	0.77112	0.881237	0.11329	#DIV/0!
		29.3876	14.1547								#DIV/0!
		29.4541	14.107								#DIV/0!
		30.8249	15.7523	30.8562	15.8717	14.9845	0.0697714	0.952789			#DIV/0!
		31.2515	15.8702								#DIV/0!
		30.4922	15.9926								#DIV/0!
		31.2323	16.4541	31.2917	16.3796	14.9121	-0.00259114	1.0018			#DIV/0!
		31.5086	16.336								#DIV/0!
		31.1342	16.3486								#DIV/0!
		31.3706	16.1521	30.9258	15.6878	15.238	0.323299	0.79924			#DIV/0!
		30.8006	15.2919								#DIV/0!
		30.6063	15.6195								#DIV/0!
		28.6126	16.6153	28.4651	16.1204	12.3447	-2.57003	5.93822	4.61566	2.44368	#DIV/0!
		28.3618	15.9557								#DIV/0!
		28.4208	15.7902								#DIV/0!
		27.7326	16.1745	27.5867	15.4574	12.1293	-2.78542	6.89436			#DIV/0!
		27.5317	15.2249								#DIV/0!
		27.4959	14.973								#DIV/0!
		27.7528	14.9439	27.6436	14.8377	12.806	-2.10874	4.31316			#DIV/0!
		27.6307	14.9581								#DIV/0!
		27.5474	14.611								#DIV/0!
		30.3477	15.8298	30.3919	15.8744	14.5175	-0.397179	1.31693			#DIV/0!
		30.3997	15.8064								#DIV/0!
		30.4283	15.9869								#DIV/0!
		30.3838	15.621	30.3781	15.3332	15.0449	0.130182	0.913716	3.29599	2.59321	#DIV/0!
		30.2999	15.2624								#DIV/0!
		30.4508	15.1164								#DIV/0!
		30.5333	16.5718	30.7829	16.1224	14.6604	-0.254282	1.19274			#DIV/0!
		30.6593	15.8325								#DIV/0!
		31.1561	15.9631								#DIV/0!
		28.6136	16.1856	28.633	16.1648	12.4682	-2.44649	5.4509			#DIV/0!
		28.5375	16.1702								#DIV/0!
		28.748	16.1386								#DIV/0!
		27.543	15.2549	27.6511	15.2287	12.4225	-2.49226	5.6266			#DIV/0!
		27.7087	15.0853								#DIV/0!
		27.7017	15.3459								#DIV/0!
		27.4038	15.4812	27.511	15.0845	12.4265	-2.48824	5.61094	387.882	768.775	#DIV/0!
		27.3783	14.9243								#DIV/0!
		27.7509	14.8481								#DIV/0!
		31.734	17.7317	31.4222	17.8648	13.5574	-1.35732	2.56208			#DIV/0!
		31.3013	18.0085
		31.2312	17.8541
		37.0506	32.7292	36.5302	32.2051	4.32502	-10.5897	1541.04
		36.9641	31.7771
		35.5758	32.1091
		30.6809	17.6367	31.1132	17.4074	13.7058	-1.20891	2.31164
		31.7721	17.5117
		30.8865	17.0738
				#DIV/0!	#DIV/0!	#DIV/0!	#DIV/0!	#DIV/0!	#DIV/0!	#DIV/0!
				#DIV/0!	#DIV/0!	#DIV/0!	#DIV/0!	#DIV/0!
				#DIV/0!	#DIV/0!	#DIV/0!	#DIV/0!	#DIV/0!
				#DIV/0!	#DIV/0!	#DIV/0!	#DIV/0!	#DIV/0!
				#DIV/0!	#DIV/0!	#DIV/0!	#DIV/0!	#DIV/0!	#DIV/0!	#DIV/0!
				#DIV/0!	#DIV/0!	#DIV/0!	#DIV/0!	#DIV/0!
				#DIV/0!	#DIV/0!	#DIV/0!	#DIV/0!	#DIV/0!
				#DIV/0!	#DIV/0!	#DIV/0!	#DIV/0!	#DIV/0!
				#DIV/0!	#DIV/0!	#DIV/0!	#DIV/0!	#DIV/0!	#DIV/0!	#DIV/0!
				#DIV/0!	#DIV/0!	#DIV/0!	#DIV/0!	#DIV/0!
				#DIV/0!	#DIV/0!	#DIV/0!	#DIV/0!	#DIV/0!
				#DIV/0!	#DIV/0!	#DIV/0!	#DIV/0!	#DIV/0!
				#DIV/0!	#DIV/0!	#DIV/0!	#DIV/0!	#DIV/0!	#DIV/0!	#DIV/0!
				#DIV/0!	#DIV/0!	#DIV/0!	#DIV/0!	#DIV/0!
				#DIV/0!	#DIV/0!	#DIV/0!	#DIV/0!	#DIV/0!
				#DIV/0!	#DIV/0!	#DIV/0!	#DIV/0!	#DIV/0!
				#DIV/0!	#DIV/0!	#DIV/0!	#DIV/0!	#DIV/0!	#DIV/0!	#DIV/0!
				#DIV/0!	#DIV/0!	#DIV/0!	#DIV/0!	#DIV/0!
				#DIV/0!	#DIV/0!	#DIV/0!	#DIV/0!	#DIV/0!
				#DIV/0!	#DIV/0!	#DIV/0!	#DIV/0!	#DIV/0!
				#DIV/0!	#DIV/0!	#DIV/0!	#DIV/0!	#DIV/0!	#DIV/0!	#DIV/0!
				#DIV/0!	#DIV/0!	#DIV/0!	#DIV/0!	#DIV/0!
				#DIV/0!	#DIV/0!	#DIV/0!	#DIV/0!	#DIV/0!
				#DIV/0!	#DIV/0!	#DIV/0!	#DIV/0!	#DIV/0!
				#DIV/0!	#DIV/0!	#DIV/0!	#DIV/0!	#DIV/0!	#DIV/0!	#DIV/0!
				#DIV/0!	#DIV/0!	#DIV/0!	#DIV/0!	#DIV/0!
				#DIV/0!	#DIV/0!	#DIV/0!	#DIV/0!	#DIV/0!
				#DIV/0!	#DIV/0!	#DIV/0!	#DIV/0!	#DIV/0!
				#DIV/0!	#DIV/0!	#DIV/0!	#DIV/0!	#DIV/0!	#DIV/0!	#DIV/0!
				#DIV/0!	#DIV/0!	#DIV/0!	#DIV/0!	#DIV/0!
				#DIV/0!	#DIV/0!	#DIV/0!	#DIV/0!	#DIV/0!
				#DIV/0!	#DIV/0!	#DIV/0!	#DIV/0!	#DIV/0!
				#DIV/0!	#DIV/0!	#DIV/0!	#DIV/0!	#DIV/0!	#DIV/0!	#DIV/0!
				#DIV/0!	#DIV/0!	#DIV/0!	#DIV/0!	#DIV/0!
				#DIV/0!	#DIV/0!	#DIV/0!	#DIV/0!	#DIV/0!
				#DIV/0!	#DIV/0!	#DIV/0!	#DIV/0!	#DIV/0!
				#DIV/0!	#DIV/0!	#DIV/0!	#DIV/0!	#DIV/0!	#DIV/0!	#DIV/0!
				#DIV/0!	#DIV/0!	#DIV/0!	#DIV/0!	#DIV/0!
				#DIV/0!	#DIV/0!	#DIV/0!	#DIV/0!	#DIV/0!
				#DIV/0!	#DIV/0!	#DIV/0!	#DIV/0!	#DIV/0!

## Sheet: parp
Gene	Sample	Target Ct	Ref Ct	Average of Target CT	Average of Ref CT	△Ct	△△Ct	2^(-△△Ct)(quantity)	RQ	SD	Data
		21.9591	16.5848	21.9934	16.3805	5.6129	0	1	0.718998	0.207299	1
		22.0225	15.9604								0.678715
		21.9986	16.5962								0.697031
		20.3283	14.1592	20.2546	14.0825	6.17202	0.559121	0.678715			0.500248
		20.1734	13.9476								0.474773
		20.2619	14.1408								0.439313
		20.1594	13.9973	20.1459	14.0122	6.13361	0.520706	0.697031			0.755364
		20.0941	13.9973								0.71247
		20.184	14.0421								0.615255
		22.0105	15.9439	21.7408	15.1286	6.61219	0.999285	0.500248			0.252225
		21.555	14.5564								0.496268
		21.6568	14.8855								0.413579
		21.528	14.7344	21.505	14.8174	6.68759	1.07469	0.474773	0.59548	0.16146	0.792892
		21.4717	14.7927								0.839313
		21.5151	14.925								0.677698
		21.7893	15.0123	21.7756	14.976	6.79958	1.18668	0.439313			0.973113
		21.8295	14.8843								0.603442
		21.7081	15.0316								0.805261
		20.7062	14.982	20.6546	14.6369	6.01766	0.404756	0.755364			0.799815
		20.6059	14.5007								0.67141
		20.6516	14.4281								0.751945
		20.3297	14.194	20.2774	14.1754	6.102	0.489098	0.71247			1.32515
		20.2413	14.206								2.57087
		20.2611	14.1262								1.11147
		20.5152	14.1238	20.4421	14.1285	6.31364	0.700743	0.615255	0.444332	0.152494	#DIV/0!
		20.4338	14.1547								#DIV/0!
		20.3775	14.107								#DIV/0!
		24.9213	15.7523	23.4719	15.8717	7.60012	1.98722	0.252225			#DIV/0!
		22.7942	15.8702								#DIV/0!
		22.7001	15.9926								#DIV/0!
		23.001	16.4541	23.0033	16.3796	6.62371	1.01081	0.496268			#DIV/0!
		23.024	16.336								#DIV/0!
		22.9848	16.3486								#DIV/0!
		22.6374	16.1521	22.5745	15.6878	6.88666	1.27376	0.413579			#DIV/0!
		22.5465	15.2919								#DIV/0!
		22.5396	15.6195								#DIV/0!
		22.1946	16.6153	22.0681	16.1204	5.9477	0.334803	0.792892	0.820754	0.122201	#DIV/0!
		22.0416	15.9557								#DIV/0!
		21.9681	15.7902								#DIV/0!
		21.434	16.1745	21.3231	15.4574	5.86562	0.252719	0.839313			#DIV/0!
		21.3448	15.2249								#DIV/0!
		21.1903	14.973								#DIV/0!
		21.0879	14.9439	21.0119	14.8377	6.17419	0.561286	0.677698			#DIV/0!
		20.9793	14.9581								#DIV/0!
		20.9683	14.611								#DIV/0!
		21.5798	15.8298	21.5266	15.8744	5.65222	0.0393203	0.973113			#DIV/0!
		21.6004	15.8064								#DIV/0!
		21.3997	15.9869								#DIV/0!
		21.6882	15.621	21.6749	15.3332	6.34161	0.728714	0.603442	0.719982	0.0993088	#DIV/0!
		21.661	15.2624								#DIV/0!
		21.6754	15.1164								#DIV/0!
		22.0955	16.5718	22.0478	16.1224	5.92537	0.312472	0.805261			#DIV/0!
		21.9928	15.8325								#DIV/0!
		22.0551	15.9631								#DIV/0!
		22.0087	16.1856	22.1	16.1648	5.93516	0.322261	0.799815			#DIV/0!
		22.0965	16.1702								#DIV/0!
		22.1947	16.1386								#DIV/0!
		21.4301	15.2549	21.4163	15.2287	6.18764	0.574735	0.67141			#DIV/0!
		21.4202	15.0853								#DIV/0!
		21.3987	15.3459								#DIV/0!
		21.1325	15.4812	21.1087	15.0845	6.0242	0.411301	0.751945	1.43986	0.790233	#DIV/0!
		21.0848	14.9243								#DIV/0!
		21.1089	14.8481								#DIV/0!
		23.0605	17.7317	23.0715	17.8648	5.20674	-0.406158	1.32515			#DIV/0!
		22.9985	18.0085
		23.1555	17.8541
		35.8805	32.7292	36.4558	32.2051	4.25065	-1.36225	2.57087
		36.491	31.7771
		36.9958	32.1091
		22.8462	17.6367	22.8678	17.4074	5.46044	-0.152464	1.11147
		22.8555	17.5117
		22.9018	17.0738
				#DIV/0!	#DIV/0!	#DIV/0!	#DIV/0!	#DIV/0!	#DIV/0!	#DIV/0!
				#DIV/0!	#DIV/0!	#DIV/0!	#DIV/0!	#DIV/0!
				#DIV/0!	#DIV/0!	#DIV/0!	#DIV/0!	#DIV/0!
				#DIV/0!	#DIV/0!	#DIV/0!	#DIV/0!	#DIV/0!
				#DIV/0!	#DIV/0!	#DIV/0!	#DIV/0!	#DIV/0!	#DIV/0!	#DIV/0!
				#DIV/0!	#DIV/0!	#DIV/0!	#DIV/0!	#DIV/0!
				#DIV/0!	#DIV/0!	#DIV/0!	#DIV/0!	#DIV/0!
				#DIV/0!	#DIV/0!	#DIV/0!	#DIV/0!	#DIV/0!
				#DIV/0!	#DIV/0!	#DIV/0!	#DIV/0!	#DIV/0!	#DIV/0!	#DIV/0!
				#DIV/0!	#DIV/0!	#DIV/0!	#DIV/0!	#DIV/0!
				#DIV/0!	#DIV/0!	#DIV/0!	#DIV/0!	#DIV/0!
				#DIV/0!	#DIV/0!	#DIV/0!	#DIV/0!	#DIV/0!
				#DIV/0!	#DIV/0!	#DIV/0!	#DIV/0!	#DIV/0!	#DIV/0!	#DIV/0!
				#DIV/0!	#DIV/0!	#DIV/0!	#DIV/0!	#DIV/0!
				#DIV/0!	#DIV/0!	#DIV/0!	#DIV/0!	#DIV/0!
				#DIV/0!	#DIV/0!	#DIV/0!	#DIV/0!	#DIV/0!
				#DIV/0!	#DIV/0!	#DIV/0!	#DIV/0!	#DIV/0!	#DIV/0!	#DIV/0!
				#DIV/0!	#DIV/0!	#DIV/0!	#DIV/0!	#DIV/0!
				#DIV/0!	#DIV/0!	#DIV/0!	#DIV/0!	#DIV/0!
				#DIV/0!	#DIV/0!	#DIV/0!	#DIV/0!	#DIV/0!
				#DIV/0!	#DIV/0!	#DIV/0!	#DIV/0!	#DIV/0!	#DIV/0!	#DIV/0!
				#DIV/0!	#DIV/0!	#DIV/0!	#DIV/0!	#DIV/0!
				#DIV/0!	#DIV/0!	#DIV/0!	#DIV/0!	#DIV/0!
				#DIV/0!	#DIV/0!	#DIV/0!	#DIV/0!	#DIV/0!
				#DIV/0!	#DIV/0!	#DIV/0!	#DIV/0!	#DIV/0!	#DIV/0!	#DIV/0!
				#DIV/0!	#DIV/0!	#DIV/0!	#DIV/0!	#DIV/0!
				#DIV/0!	#DIV/0!	#DIV/0!	#DIV/0!	#DIV/0!
				#DIV/0!	#DIV/0!	#DIV/0!	#DIV/0!	#DIV/0!
				#DIV/0!	#DIV/0!	#DIV/0!	#DIV/0!	#DIV/0!	#DIV/0!	#DIV/0!
				#DIV/0!	#DIV/0!	#DIV/0!	#DIV/0!	#DIV/0!
				#DIV/0!	#DIV/0!	#DIV/0!	#DIV/0!	#DIV/0!
				#DIV/0!	#DIV/0!	#DIV/0!	#DIV/0!	#DIV/0!
				#DIV/0!	#DIV/0!	#DIV/0!	#DIV/0!	#DIV/0!	#DIV/0!	#DIV/0!
				#DIV/0!	#DIV/0!	#DIV/0!	#DIV/0!	#DIV/0!
				#DIV/0!	#DIV/0!	#DIV/0!	#DIV/0!	#DIV/0!
				#DIV/0!	#DIV/0!	#DIV/0!	#DIV/0!	#DIV/0!
				#DIV/0!	#DIV/0!	#DIV/0!	#DIV/0!	#DIV/0!	#DIV/0!	#DIV/0!
				#DIV/0!	#DIV/0!	#DIV/0!	#DIV/0!	#DIV/0!
				#DIV/0!	#DIV/0!	#DIV/0!	#DIV/0!	#DIV/0!
				#DIV/0!	#DIV/0!	#DIV/0!	#DIV/0!	#DIV/0!
