# Supplementary material for: Taraxasterol Inhibits Tumor Growth by Inducing Apoptosis and Modulating the Tumor Microenvironment in Non-Small Cell Lung Cancer
Source: Cancers (Basel). 2022 Sep 24;14(19):4645. doi: 10.3390/cancers14194645 (PMC9562636; doi:10.3390/cancers14194645)
Supplement: Supplementary file 1 [file cancers-14-04645-s001.zip › cancers-1921606-original/pcr_SPCA1_apoptosis/raw data and calculation.xlsx]

## Sheet: bax
Gene	Sample	Target Ct	Ref Ct	Average of Target CT	Average of Ref CT	△Ct	△△Ct	2^(-△△Ct)(quantity)	RQ	SD	Data
		22.8379	14.5786	22.8979	14.3709	8.52705	0	1	1.01723	0.158388	1
		22.9161	14.2529								1.19407
		22.9398	14.2811								1.06182
		21.7717	13.3664	22.0395	13.7683	8.27116	-0.255892	1.19407			0.813022
		21.6594	13.9831								1.2141
		22.6873	13.9554								0.840063
		23.0196	14.3862	22.7083	14.2678	8.4405	-0.0865437	1.06182			1.27044
		22.9636	14.3586								0.972467
		22.1417	14.0586								0.717109
		23.9233	14.8408	23.4979	14.6722	8.82568	0.298634	0.813022			1.65044
		23.2234	14.5481								1.76183
		23.347	14.6277								1.162
		21.0332	12.8567	21.1283	12.8812	8.24716	-0.279888	1.2141	1.07427	0.202692	0.855975
		21.1622	12.8511								#DIV/0!
		21.1897	12.9357								1.09627
		22.9721	14.2884	22.969	14.1905	8.77848	0.251431	0.840063			0.846947
		22.9501	14.1278								1.04597
		22.9848	14.1554								1.02392
		20.7313	13.2508	21.223	13.0413	8.18172	-0.34533	1.27044			1.21264
		21.4799	12.9087								1.44542
		21.4579	12.9644								1.33832
		23.1139	14.5994	23.0143	14.447	8.56733	0.0402794	0.972467			2.03449
		22.9578	14.3948								1.88569
		22.9713	14.3468								1.29608
		20.9357	12.6415	21.7457	12.7389	9.00678	0.479735	0.717109	1.32284	0.480559	#DIV/0!
		22.0531	12.6272								#DIV/0!
		22.2484	12.948								#DIV/0!
		21.614	13.7439	21.7271	13.9229	7.8042	-0.722851	1.65044			#DIV/0!
		21.7337	13.984								#DIV/0!
		21.8335	14.0407								#DIV/0!
		22.0643	14.355	21.9792	14.2692	7.70998	-0.817072	1.76183			#DIV/0!
		21.9844	14.2101								#DIV/0!
		21.889	14.2426								#DIV/0!
		21.5635	13.6405	22.3843	14.0738	8.31043	-0.216613	1.162			#DIV/0!
		22.7598	14.2119								#DIV/0!
		22.8295	14.3691								#DIV/0!
		22.6966	13.9133	22.6467	13.8953	8.75141	0.22436	0.855975	#DIV/0!	#DIV/0!	#DIV/0!
		22.6664	13.8076								#DIV/0!
		22.577	13.965								#DIV/0!
		Undetermined	Undetermined	#DIV/0!	#DIV/0!	#DIV/0!	#DIV/0!	#DIV/0!			#DIV/0!
		Undetermined	Undetermined								#DIV/0!
		Undetermined	Undetermined								#DIV/0!
		24.9819	16.475	24.871	16.4766	8.39444	-0.132604	1.09627			#DIV/0!
		24.8573	16.4214								#DIV/0!
		24.7739	16.5334								#DIV/0!
		24.54	15.9886	24.5415	15.7748	8.7667	0.239656	0.846947			#DIV/0!
		24.5667	15.354								#DIV/0!
		24.5178	15.9818								#DIV/0!
		23.2251	14.7912	23.2472	14.785	8.46221	-0.0648413	1.04597	1.18199	0.194786	#DIV/0!
		23.286	14.7949								#DIV/0!
		23.2305	14.769								#DIV/0!
		22.9662	14.6066	22.9865	14.4936	8.49295	-0.034097	1.02392			#DIV/0!
		22.9526	14.3915								#DIV/0!
		23.0408	14.4827								#DIV/0!
		23.9776	15.722	23.9532	15.7043	8.2489	-0.278151	1.21264			#DIV/0!
		23.9218	15.6767								#DIV/0!
		23.9601	15.7141								#DIV/0!
		25.7559	17.7468	25.6594	17.6639	7.99556	-0.531491	1.44542			#DIV/0!
		25.6222	17.5863								#DIV/0!
		25.6002	17.6585								#DIV/0!
		25.2237	17.1557	25.2575	17.1508	8.10663	-0.420422	1.33832	1.63864	0.376508	#DIV/0!
		25.2643	17.101								#DIV/0!
		25.2844	17.1958								#DIV/0!
		26.6885	18.9848	26.4748	18.9724	7.50238	-1.02467	2.03449			#DIV/0!
		26.4284	18.9594
		26.3075	18.9731
		29.2085	21.6822	29.2785	21.6666	7.61195	-0.915095	1.88569
		29.2636	21.708
		29.3635	21.6095
		26.8621	18.8182	26.9035	18.7506	8.1529	-0.37415	1.29608
		26.9684	18.6998
		26.8799	18.7337
				#DIV/0!	#DIV/0!	#DIV/0!	#DIV/0!	#DIV/0!	#DIV/0!	#DIV/0!
				#DIV/0!	#DIV/0!	#DIV/0!	#DIV/0!	#DIV/0!
				#DIV/0!	#DIV/0!	#DIV/0!	#DIV/0!	#DIV/0!
				#DIV/0!	#DIV/0!	#DIV/0!	#DIV/0!	#DIV/0!
				#DIV/0!	#DIV/0!	#DIV/0!	#DIV/0!	#DIV/0!	#DIV/0!	#DIV/0!
				#DIV/0!	#DIV/0!	#DIV/0!	#DIV/0!	#DIV/0!
				#DIV/0!	#DIV/0!	#DIV/0!	#DIV/0!	#DIV/0!
				#DIV/0!	#DIV/0!	#DIV/0!	#DIV/0!	#DIV/0!
				#DIV/0!	#DIV/0!	#DIV/0!	#DIV/0!	#DIV/0!	#DIV/0!	#DIV/0!
				#DIV/0!	#DIV/0!	#DIV/0!	#DIV/0!	#DIV/0!
				#DIV/0!	#DIV/0!	#DIV/0!	#DIV/0!	#DIV/0!
				#DIV/0!	#DIV/0!	#DIV/0!	#DIV/0!	#DIV/0!
				#DIV/0!	#DIV/0!	#DIV/0!	#DIV/0!	#DIV/0!	#DIV/0!	#DIV/0!
				#DIV/0!	#DIV/0!	#DIV/0!	#DIV/0!	#DIV/0!
				#DIV/0!	#DIV/0!	#DIV/0!	#DIV/0!	#DIV/0!
				#DIV/0!	#DIV/0!	#DIV/0!	#DIV/0!	#DIV/0!
				#DIV/0!	#DIV/0!	#DIV/0!	#DIV/0!	#DIV/0!	#DIV/0!	#DIV/0!
				#DIV/0!	#DIV/0!	#DIV/0!	#DIV/0!	#DIV/0!
				#DIV/0!	#DIV/0!	#DIV/0!	#DIV/0!	#DIV/0!
				#DIV/0!	#DIV/0!	#DIV/0!	#DIV/0!	#DIV/0!
				#DIV/0!	#DIV/0!	#DIV/0!	#DIV/0!	#DIV/0!	#DIV/0!	#DIV/0!
				#DIV/0!	#DIV/0!	#DIV/0!	#DIV/0!	#DIV/0!
				#DIV/0!	#DIV/0!	#DIV/0!	#DIV/0!	#DIV/0!
				#DIV/0!	#DIV/0!	#DIV/0!	#DIV/0!	#DIV/0!
				#DIV/0!	#DIV/0!	#DIV/0!	#DIV/0!	#DIV/0!	#DIV/0!	#DIV/0!
				#DIV/0!	#DIV/0!	#DIV/0!	#DIV/0!	#DIV/0!
				#DIV/0!	#DIV/0!	#DIV/0!	#DIV/0!	#DIV/0!
				#DIV/0!	#DIV/0!	#DIV/0!	#DIV/0!	#DIV/0!
				#DIV/0!	#DIV/0!	#DIV/0!	#DIV/0!	#DIV/0!	#DIV/0!	#DIV/0!
				#DIV/0!	#DIV/0!	#DIV/0!	#DIV/0!	#DIV/0!
				#DIV/0!	#DIV/0!	#DIV/0!	#DIV/0!	#DIV/0!
				#DIV/0!	#DIV/0!	#DIV/0!	#DIV/0!	#DIV/0!
				#DIV/0!	#DIV/0!	#DIV/0!	#DIV/0!	#DIV/0!	#DIV/0!	#DIV/0!
				#DIV/0!	#DIV/0!	#DIV/0!	#DIV/0!	#DIV/0!
				#DIV/0!	#DIV/0!	#DIV/0!	#DIV/0!	#DIV/0!
				#DIV/0!	#DIV/0!	#DIV/0!	#DIV/0!	#DIV/0!
				#DIV/0!	#DIV/0!	#DIV/0!	#DIV/0!	#DIV/0!	#DIV/0!	#DIV/0!
				#DIV/0!	#DIV/0!	#DIV/0!	#DIV/0!	#DIV/0!
				#DIV/0!	#DIV/0!	#DIV/0!	#DIV/0!	#DIV/0!
				#DIV/0!	#DIV/0!	#DIV/0!	#DIV/0!	#DIV/0!

## Sheet: bcl2
Gene	Sample	Target Ct	Ref Ct	Average of Target CT	Average of Ref CT	△Ct	△△Ct	2^(-△△Ct)(quantity)	RQ	SD	Data
		25.2496	14.5786	25.0482	14.3709	10.6773	0	1	0.935487	0.145361	1
		24.9443	14.2529								0.728235
		24.9505	14.2811								0.951691
		24.9765	13.3664	24.9031	13.7683	11.1348	0.457525	0.728235			1.06202
		24.874	13.9831								0.332353
		24.8588	13.9554								1.14275
		25.147	14.3862	25.0165	14.2678	10.7487	0.071435	0.951691			0.549674
		24.927	14.3586								1.39025
		24.9755	14.0586								0.362259
		25.9111	14.8408	25.2627	14.6722	10.5905	-0.0868155	1.06202			0.781488
		24.9239	14.5481								1.24134
		24.953	14.6277								0.891159
		25.342	12.8567	25.1477	12.8812	12.2665	1.58921	0.332353	0.853758	0.495201	0.231336
		25.122	12.8511								#DIV/0!
		24.979	12.9357								0.301867
		24.7376	14.2884	24.6753	14.1905	10.4848	-0.192514	1.14275			0.672918
		24.6449	14.1278								0.39311
		24.6434	14.1554								0.349548
		24.637	13.2508	24.5819	13.0413	11.5406	0.863351	0.549674			0.0122293
		24.49	12.9087								0.0758881
		24.6188	12.9644								0.104767
		24.7973	14.5994	24.6489	14.447	10.2019	-0.475344	1.39025			0.0310232
		24.6424	14.3948								0.193497
		24.5071	14.3468								0.0909578
		24.9225	12.6415	24.8811	12.7389	12.1422	1.46491	0.362259	0.819061	0.362214	#DIV/0!
		24.8761	12.6272								#DIV/0!
		24.8447	12.948								#DIV/0!
		24.9558	13.7439	24.9558	13.9229	11.033	0.355705	0.781488			#DIV/0!
		24.9558	13.984								#DIV/0!
		24.9559	14.0407								#DIV/0!
		24.7077	14.355	24.6346	14.2692	10.3654	-0.311897	1.24134			#DIV/0!
		24.5757	14.2101								#DIV/0!
		24.6205	14.2426								#DIV/0!
		24.8407	13.6405	24.9174	14.0738	10.8435	0.166245	0.891159			#DIV/0!
		24.9124	14.2119								#DIV/0!
		24.999	14.3691								#DIV/0!
		26.6923	13.9133	26.6845	13.8953	12.7892	2.11194	0.231336	#DIV/0!	#DIV/0!	#DIV/0!
		26.6411	13.8076								#DIV/0!
		26.7201	13.965								#DIV/0!
		27.7388	Undetermined	27.7927	#DIV/0!	#DIV/0!	#DIV/0!	#DIV/0!			#DIV/0!
		27.8894	Undetermined								#DIV/0!
		27.7499	Undetermined								#DIV/0!
		29.0476	16.475	28.8819	16.4766	12.4053	1.72801	0.301867			#DIV/0!
		28.6851	16.4214								#DIV/0!
		28.913	16.5334								#DIV/0!
		26.9506	15.9886	27.0236	15.7748	11.2488	0.571498	0.672918			#DIV/0!
		27.0417	15.354								#DIV/0!
		27.0784	15.9818								#DIV/0!
		26.8082	14.7912	26.8093	14.785	12.0243	1.347	0.39311	0.207694	0.191556	#DIV/0!
		26.7389	14.7949								#DIV/0!
		26.8808	14.769								#DIV/0!
		26.6044	14.6066	26.6873	14.4936	12.1937	1.51644	0.349548			#DIV/0!
		26.6091	14.3915								#DIV/0!
		26.8484	14.4827								#DIV/0!
		32.9309	15.722	32.7351	15.7043	17.0308	6.35351	0.0122293			#DIV/0!
		32.5572	15.6767								#DIV/0!
		32.7171	15.7141								#DIV/0!
		32.4363	17.7468	32.0611	17.6639	14.3973	3.71998	0.0758881			#DIV/0!
		31.8396	17.5863								#DIV/0!
		31.9075	17.6585								#DIV/0!
		31.2171	17.1557	31.0828	17.1508	13.932	3.25475	0.104767	0.105061	0.0670859	#DIV/0!
		30.9776	17.101								#DIV/0!
		31.0539	17.1958								#DIV/0!
		35.5205	18.9848	34.6602	18.9724	15.6878	5.01051	0.0310232			#DIV/0!
		33.8396	18.9594
		34.6205	18.9731
		34.7749	21.6822	34.7135	21.6666	13.0469	2.36962	0.193497
		34.7438	21.708
		34.6216	21.6095
		32.6993	18.8182	32.8865	18.7506	14.1359	3.45866	0.0909578
		33.1016	18.6998
		32.8586	18.7337
				#DIV/0!	#DIV/0!	#DIV/0!	#DIV/0!	#DIV/0!	#DIV/0!	#DIV/0!
				#DIV/0!	#DIV/0!	#DIV/0!	#DIV/0!	#DIV/0!
				#DIV/0!	#DIV/0!	#DIV/0!	#DIV/0!	#DIV/0!
				#DIV/0!	#DIV/0!	#DIV/0!	#DIV/0!	#DIV/0!
				#DIV/0!	#DIV/0!	#DIV/0!	#DIV/0!	#DIV/0!	#DIV/0!	#DIV/0!
				#DIV/0!	#DIV/0!	#DIV/0!	#DIV/0!	#DIV/0!
				#DIV/0!	#DIV/0!	#DIV/0!	#DIV/0!	#DIV/0!
				#DIV/0!	#DIV/0!	#DIV/0!	#DIV/0!	#DIV/0!
				#DIV/0!	#DIV/0!	#DIV/0!	#DIV/0!	#DIV/0!	#DIV/0!	#DIV/0!
				#DIV/0!	#DIV/0!	#DIV/0!	#DIV/0!	#DIV/0!
				#DIV/0!	#DIV/0!	#DIV/0!	#DIV/0!	#DIV/0!
				#DIV/0!	#DIV/0!	#DIV/0!	#DIV/0!	#DIV/0!
				#DIV/0!	#DIV/0!	#DIV/0!	#DIV/0!	#DIV/0!	#DIV/0!	#DIV/0!
				#DIV/0!	#DIV/0!	#DIV/0!	#DIV/0!	#DIV/0!
				#DIV/0!	#DIV/0!	#DIV/0!	#DIV/0!	#DIV/0!
				#DIV/0!	#DIV/0!	#DIV/0!	#DIV/0!	#DIV/0!
				#DIV/0!	#DIV/0!	#DIV/0!	#DIV/0!	#DIV/0!	#DIV/0!	#DIV/0!
				#DIV/0!	#DIV/0!	#DIV/0!	#DIV/0!	#DIV/0!
				#DIV/0!	#DIV/0!	#DIV/0!	#DIV/0!	#DIV/0!
				#DIV/0!	#DIV/0!	#DIV/0!	#DIV/0!	#DIV/0!
				#DIV/0!	#DIV/0!	#DIV/0!	#DIV/0!	#DIV/0!	#DIV/0!	#DIV/0!
				#DIV/0!	#DIV/0!	#DIV/0!	#DIV/0!	#DIV/0!
				#DIV/0!	#DIV/0!	#DIV/0!	#DIV/0!	#DIV/0!
				#DIV/0!	#DIV/0!	#DIV/0!	#DIV/0!	#DIV/0!
				#DIV/0!	#DIV/0!	#DIV/0!	#DIV/0!	#DIV/0!	#DIV/0!	#DIV/0!
				#DIV/0!	#DIV/0!	#DIV/0!	#DIV/0!	#DIV/0!
				#DIV/0!	#DIV/0!	#DIV/0!	#DIV/0!	#DIV/0!
				#DIV/0!	#DIV/0!	#DIV/0!	#DIV/0!	#DIV/0!
				#DIV/0!	#DIV/0!	#DIV/0!	#DIV/0!	#DIV/0!	#DIV/0!	#DIV/0!
				#DIV/0!	#DIV/0!	#DIV/0!	#DIV/0!	#DIV/0!
				#DIV/0!	#DIV/0!	#DIV/0!	#DIV/0!	#DIV/0!
				#DIV/0!	#DIV/0!	#DIV/0!	#DIV/0!	#DIV/0!
				#DIV/0!	#DIV/0!	#DIV/0!	#DIV/0!	#DIV/0!	#DIV/0!	#DIV/0!
				#DIV/0!	#DIV/0!	#DIV/0!	#DIV/0!	#DIV/0!
				#DIV/0!	#DIV/0!	#DIV/0!	#DIV/0!	#DIV/0!
				#DIV/0!	#DIV/0!	#DIV/0!	#DIV/0!	#DIV/0!
				#DIV/0!	#DIV/0!	#DIV/0!	#DIV/0!	#DIV/0!	#DIV/0!	#DIV/0!
				#DIV/0!	#DIV/0!	#DIV/0!	#DIV/0!	#DIV/0!
				#DIV/0!	#DIV/0!	#DIV/0!	#DIV/0!	#DIV/0!
				#DIV/0!	#DIV/0!	#DIV/0!	#DIV/0!	#DIV/0!

## Sheet: ca3
Gene	Sample	Target Ct	Ref Ct	Average of Target CT	Average of Ref CT	△Ct	△△Ct	2^(-△△Ct)(quantity)	RQ	SD	Data
		24.9747	14.5786	25.0565	14.3709	10.6856	0	1	1.81115	0.701701	1
		25.13	14.2529								1.73907
		25.0648	14.2811								2.71317
		23.667	13.3664	23.6556	13.7683	9.88729	-0.798319	1.73907			1.79234
		23.696	13.9831								0.615278
		23.6038	13.9554								1.17689
		23.6728	14.3862	23.5134	14.2678	9.24563	-1.43998	2.71317			0.880345
		23.4204	14.3586								2.76289
		23.447	14.0586								0.774685
		24.9616	14.8408	24.516	14.6722	9.84377	-0.841843	1.79234			0.68572
		24.2759	14.5481								0.690891
		24.3105	14.6277								0.689167
		24.2786	12.8567	24.2675	12.8812	11.3863	0.700689	0.615278	1.35885	0.963725	1.3284
		24.3015	12.8511								#DIV/0!
		24.2224	12.9357								13.5276
		24.6366	14.2884	24.6412	14.1905	10.4506	-0.234983	1.17689			5.62007
		24.5753	14.1278								3.32726
		24.7115	14.1554								2.13395
		23.9431	13.2508	23.9108	13.0413	10.8695	0.18386	0.880345			3.93396
		23.8916	12.9087								23.3591
		23.8976	12.9644								17.8749
		23.718	14.5994	23.6664	14.447	9.21943	-1.46618	2.76289			13.8606
		23.6299	14.3948								0.131585
		23.6514	14.3468								13.8224
		23.7883	12.6415	23.7928	12.7389	11.0539	0.368318	0.774685	0.710116	0.0431	#DIV/0!
		23.7569	12.6272								#DIV/0!
		23.8334	12.948								#DIV/0!
		25.1389	13.7439	25.1528	13.9229	11.2299	0.544309	0.68572			#DIV/0!
		25.1331	13.984								#DIV/0!
		25.1864	14.0407								#DIV/0!
		25.4678	14.355	25.4883	14.2692	11.2191	0.533469	0.690891			#DIV/0!
		25.4975	14.2101								#DIV/0!
		25.4996	14.2426								#DIV/0!
		25.3715	13.6405	25.2965	14.0738	11.2227	0.537074	0.689167			#DIV/0!
		25.1842	14.2119								#DIV/0!
		25.3338	14.3691								#DIV/0!
		24.1583	13.9133	24.1712	13.8953	10.2759	-0.409687	1.3284	#DIV/0!	#DIV/0!	#DIV/0!
		24.1531	13.8076								#DIV/0!
		24.2022	13.965								#DIV/0!
		23.7087	Undetermined	23.7156	#DIV/0!	#DIV/0!	#DIV/0!	#DIV/0!			#DIV/0!
		23.6954	Undetermined								#DIV/0!
		23.7427	Undetermined								#DIV/0!
		23.4107	16.475	23.4044	16.4766	6.92777	-3.75784	13.5276			#DIV/0!
		23.4296	16.4214								#DIV/0!
		23.3729	16.5334								#DIV/0!
		23.9753	15.9886	23.9698	15.7748	8.19502	-2.49059	5.62007			#DIV/0!
		23.9875	15.354								#DIV/0!
		23.9466	15.9818								#DIV/0!
		23.7082	14.7912	23.7363	14.785	8.95127	-1.73434	3.32726	8.18857	10.1413	#DIV/0!
		23.7083	14.7949								#DIV/0!
		23.7924	14.769								#DIV/0!
		24.0645	14.6066	24.0857	14.4936	9.59208	-1.09353	2.13395			#DIV/0!
		24.0849	14.3915								#DIV/0!
		24.1076	14.4827								#DIV/0!
		24.3314	15.722	24.4139	15.7043	8.70963	-1.97598	3.93396			#DIV/0!
		24.406	15.6767								#DIV/0!
		24.5042	15.7141								#DIV/0!
		23.8294	17.7468	23.8036	17.6639	6.1397	-4.54591	23.3591			#DIV/0!
		23.7679	17.5863								#DIV/0!
		23.8134	17.6585								#DIV/0!
		23.6741	17.1557	23.6766	17.1508	6.52575	-4.15986	17.8749	11.4224	7.76363	#DIV/0!
		23.726	17.101								#DIV/0!
		23.6296	17.1958								#DIV/0!
		25.8136	18.9848	25.8651	18.9724	6.89269	-3.79292	13.8606			#DIV/0!
		25.9262	18.9594
		25.8556	18.9731
		33.9316	21.6822	35.2781	21.6666	13.6115	2.92593	0.131585
		35.9286	21.708
		35.9741	21.6095
		25.6461	18.8182	25.6473	18.7506	6.89668	-3.78893	13.8224
		25.709	18.6998
		25.5867	18.7337
				#DIV/0!	#DIV/0!	#DIV/0!	#DIV/0!	#DIV/0!	#DIV/0!	#DIV/0!
				#DIV/0!	#DIV/0!	#DIV/0!	#DIV/0!	#DIV/0!
				#DIV/0!	#DIV/0!	#DIV/0!	#DIV/0!	#DIV/0!
				#DIV/0!	#DIV/0!	#DIV/0!	#DIV/0!	#DIV/0!
				#DIV/0!	#DIV/0!	#DIV/0!	#DIV/0!	#DIV/0!	#DIV/0!	#DIV/0!
				#DIV/0!	#DIV/0!	#DIV/0!	#DIV/0!	#DIV/0!
				#DIV/0!	#DIV/0!	#DIV/0!	#DIV/0!	#DIV/0!
				#DIV/0!	#DIV/0!	#DIV/0!	#DIV/0!	#DIV/0!
				#DIV/0!	#DIV/0!	#DIV/0!	#DIV/0!	#DIV/0!	#DIV/0!	#DIV/0!
				#DIV/0!	#DIV/0!	#DIV/0!	#DIV/0!	#DIV/0!
				#DIV/0!	#DIV/0!	#DIV/0!	#DIV/0!	#DIV/0!
				#DIV/0!	#DIV/0!	#DIV/0!	#DIV/0!	#DIV/0!
				#DIV/0!	#DIV/0!	#DIV/0!	#DIV/0!	#DIV/0!	#DIV/0!	#DIV/0!
				#DIV/0!	#DIV/0!	#DIV/0!	#DIV/0!	#DIV/0!
				#DIV/0!	#DIV/0!	#DIV/0!	#DIV/0!	#DIV/0!
				#DIV/0!	#DIV/0!	#DIV/0!	#DIV/0!	#DIV/0!
				#DIV/0!	#DIV/0!	#DIV/0!	#DIV/0!	#DIV/0!	#DIV/0!	#DIV/0!
				#DIV/0!	#DIV/0!	#DIV/0!	#DIV/0!	#DIV/0!
				#DIV/0!	#DIV/0!	#DIV/0!	#DIV/0!	#DIV/0!
				#DIV/0!	#DIV/0!	#DIV/0!	#DIV/0!	#DIV/0!
				#DIV/0!	#DIV/0!	#DIV/0!	#DIV/0!	#DIV/0!	#DIV/0!	#DIV/0!
				#DIV/0!	#DIV/0!	#DIV/0!	#DIV/0!	#DIV/0!
				#DIV/0!	#DIV/0!	#DIV/0!	#DIV/0!	#DIV/0!
				#DIV/0!	#DIV/0!	#DIV/0!	#DIV/0!	#DIV/0!
				#DIV/0!	#DIV/0!	#DIV/0!	#DIV/0!	#DIV/0!	#DIV/0!	#DIV/0!
				#DIV/0!	#DIV/0!	#DIV/0!	#DIV/0!	#DIV/0!
				#DIV/0!	#DIV/0!	#DIV/0!	#DIV/0!	#DIV/0!
				#DIV/0!	#DIV/0!	#DIV/0!	#DIV/0!	#DIV/0!
				#DIV/0!	#DIV/0!	#DIV/0!	#DIV/0!	#DIV/0!	#DIV/0!	#DIV/0!
				#DIV/0!	#DIV/0!	#DIV/0!	#DIV/0!	#DIV/0!
				#DIV/0!	#DIV/0!	#DIV/0!	#DIV/0!	#DIV/0!
				#DIV/0!	#DIV/0!	#DIV/0!	#DIV/0!	#DIV/0!
				#DIV/0!	#DIV/0!	#DIV/0!	#DIV/0!	#DIV/0!	#DIV/0!	#DIV/0!
				#DIV/0!	#DIV/0!	#DIV/0!	#DIV/0!	#DIV/0!
				#DIV/0!	#DIV/0!	#DIV/0!	#DIV/0!	#DIV/0!
				#DIV/0!	#DIV/0!	#DIV/0!	#DIV/0!	#DIV/0!
				#DIV/0!	#DIV/0!	#DIV/0!	#DIV/0!	#DIV/0!	#DIV/0!	#DIV/0!
				#DIV/0!	#DIV/0!	#DIV/0!	#DIV/0!	#DIV/0!
				#DIV/0!	#DIV/0!	#DIV/0!	#DIV/0!	#DIV/0!
				#DIV/0!	#DIV/0!	#DIV/0!	#DIV/0!	#DIV/0!

## Sheet: ca9
Gene	Sample	Target Ct	Ref Ct	Average of Target CT	Average of Ref CT	△Ct	△△Ct	2^(-△△Ct)(quantity)	RQ	SD	Data
		27.5476	14.5786	27.3782	14.3709	13.0073	0	1	0.809971	0.158442	1
		27.2655	14.2529								0.61264
		27.3216	14.2811								0.802787
		27.4949	13.3664	27.4825	13.7683	13.7142	0.706888	0.61264			0.824458
		27.6264	13.9831								1.014
		27.3263	13.9554								0.864983
		27.5929	14.3862	27.592	14.2678	13.3243	0.31691	0.802787			1.1948
		27.4708	14.3586								1.49362
		27.7124	14.0586								1.01539
		28.2906	14.8408	27.958	14.6722	13.2858	0.278482	0.824458			1.45509
		27.797	14.5481								0.961434
		27.7865	14.6277								0.843883
		26.0505	12.8567	25.8685	12.8812	12.9873	-0.0200513	1.014	1.14185	0.270525	1.30549
		25.8077	12.8511								#DIV/0!
		25.7472	12.9357								1.21066
		27.4141	14.2884	27.4071	14.1905	13.2166	0.209256	0.864983			0.933124
		27.436	14.1278								1.3587
		27.3713	14.1554								1.21327
		25.8044	13.2508	25.7919	13.0413	12.7506	-0.256769	1.1948			2.02605
		25.7429	12.9087								2.97805
		25.8283	12.9644								2.92527
		27.5809	14.5994	26.8755	14.447	12.4285	-0.578817	1.49362			2.68693
		26.6409	14.3948								4.71041
		26.4048	14.3468								2.92196
		25.6942	12.6415	25.7242	12.7389	12.9853	-0.0220397	1.01539	1.06895	0.267201	#DIV/0!
		25.6589	12.6272								#DIV/0!
		25.8196	12.948								#DIV/0!
		26.5092	13.7439	26.3891	13.9229	12.4662	-0.541111	1.45509			#DIV/0!
		26.2423	13.984								#DIV/0!
		26.4158	14.0407								#DIV/0!
		27.2773	14.355	27.3333	14.2692	13.0641	0.0567408	0.961434			#DIV/0!
		27.3214	14.2101								#DIV/0!
		27.4012	14.2426								#DIV/0!
		27.6206	13.6405	27.3261	14.0738	13.2522	0.244885	0.843883			#DIV/0!
		27.2531	14.2119								#DIV/0!
		27.1045	14.3691								#DIV/0!
		26.5352	13.9133	26.518	13.8953	12.6228	-0.384591	1.30549	#DIV/0!	#DIV/0!	#DIV/0!
		26.6013	13.8076								#DIV/0!
		26.4176	13.965								#DIV/0!
		36.9643	Undetermined	36.9643	#DIV/0!	#DIV/0!	#DIV/0!	#DIV/0!			#DIV/0!
		Undetermined	Undetermined								#DIV/0!
		Undetermined	Undetermined								#DIV/0!
		29.2082	16.475	29.2082	16.4766	12.7316	-0.275791	1.21066			#DIV/0!
		29.2475	16.4214								#DIV/0!
		29.1687	16.5334								#DIV/0!
		28.9205	15.9886	28.882	15.7748	13.1072	0.0998586	0.933124			#DIV/0!
		29.0308	15.354								#DIV/0!
		28.6947	15.9818								#DIV/0!
		27.3889	14.7912	27.3501	14.785	12.5651	-0.442227	1.3587	1.89402	0.804685	#DIV/0!
		27.1439	14.7949								#DIV/0!
		27.5175	14.769								#DIV/0!
		27.2665	14.6066	27.222	14.4936	12.7284	-0.2789	1.21327			#DIV/0!
		27.1325	14.3915								#DIV/0!
		27.2671	14.4827								#DIV/0!
		27.7448	15.722	27.693	15.7043	11.9887	-1.01867	2.02605			#DIV/0!
		27.6435	15.6767								#DIV/0!
		27.6905	15.7141								#DIV/0!
		29.0564	17.7468	29.0968	17.6639	11.433	-1.57437	2.97805			#DIV/0!
		29.0771	17.5863								#DIV/0!
		29.1571	17.6585								#DIV/0!
		28.5664	17.1557	28.6096	17.1508	11.4588	-1.54857	2.92527	3.31114	0.939493	#DIV/0!
		28.549	17.101								#DIV/0!
		28.7134	17.1958								#DIV/0!
		30.6349	18.9848	30.5538	18.9724	11.5814	-1.42596	2.68693			#DIV/0!
		30.5668	18.9594
		30.4598	18.9731
		32.7418	21.6822	32.4381	21.6666	10.7715	-2.23585	4.71041
		32.2964	21.708
		32.276	21.6095
		30.122	18.8182	30.211	18.7506	11.4604	-1.54694	2.92196
		30.1602	18.6998
		30.3507	18.7337
				#DIV/0!	#DIV/0!	#DIV/0!	#DIV/0!	#DIV/0!	#DIV/0!	#DIV/0!
				#DIV/0!	#DIV/0!	#DIV/0!	#DIV/0!	#DIV/0!
				#DIV/0!	#DIV/0!	#DIV/0!	#DIV/0!	#DIV/0!
				#DIV/0!	#DIV/0!	#DIV/0!	#DIV/0!	#DIV/0!
				#DIV/0!	#DIV/0!	#DIV/0!	#DIV/0!	#DIV/0!	#DIV/0!	#DIV/0!
				#DIV/0!	#DIV/0!	#DIV/0!	#DIV/0!	#DIV/0!
				#DIV/0!	#DIV/0!	#DIV/0!	#DIV/0!	#DIV/0!
				#DIV/0!	#DIV/0!	#DIV/0!	#DIV/0!	#DIV/0!
				#DIV/0!	#DIV/0!	#DIV/0!	#DIV/0!	#DIV/0!	#DIV/0!	#DIV/0!
				#DIV/0!	#DIV/0!	#DIV/0!	#DIV/0!	#DIV/0!
				#DIV/0!	#DIV/0!	#DIV/0!	#DIV/0!	#DIV/0!
				#DIV/0!	#DIV/0!	#DIV/0!	#DIV/0!	#DIV/0!
				#DIV/0!	#DIV/0!	#DIV/0!	#DIV/0!	#DIV/0!	#DIV/0!	#DIV/0!
				#DIV/0!	#DIV/0!	#DIV/0!	#DIV/0!	#DIV/0!
				#DIV/0!	#DIV/0!	#DIV/0!	#DIV/0!	#DIV/0!
				#DIV/0!	#DIV/0!	#DIV/0!	#DIV/0!	#DIV/0!
				#DIV/0!	#DIV/0!	#DIV/0!	#DIV/0!	#DIV/0!	#DIV/0!	#DIV/0!
				#DIV/0!	#DIV/0!	#DIV/0!	#DIV/0!	#DIV/0!
				#DIV/0!	#DIV/0!	#DIV/0!	#DIV/0!	#DIV/0!
				#DIV/0!	#DIV/0!	#DIV/0!	#DIV/0!	#DIV/0!
				#DIV/0!	#DIV/0!	#DIV/0!	#DIV/0!	#DIV/0!	#DIV/0!	#DIV/0!
				#DIV/0!	#DIV/0!	#DIV/0!	#DIV/0!	#DIV/0!
				#DIV/0!	#DIV/0!	#DIV/0!	#DIV/0!	#DIV/0!
				#DIV/0!	#DIV/0!	#DIV/0!	#DIV/0!	#DIV/0!
				#DIV/0!	#DIV/0!	#DIV/0!	#DIV/0!	#DIV/0!	#DIV/0!	#DIV/0!
				#DIV/0!	#DIV/0!	#DIV/0!	#DIV/0!	#DIV/0!
				#DIV/0!	#DIV/0!	#DIV/0!	#DIV/0!	#DIV/0!
				#DIV/0!	#DIV/0!	#DIV/0!	#DIV/0!	#DIV/0!
				#DIV/0!	#DIV/0!	#DIV/0!	#DIV/0!	#DIV/0!	#DIV/0!	#DIV/0!
				#DIV/0!	#DIV/0!	#DIV/0!	#DIV/0!	#DIV/0!
				#DIV/0!	#DIV/0!	#DIV/0!	#DIV/0!	#DIV/0!
				#DIV/0!	#DIV/0!	#DIV/0!	#DIV/0!	#DIV/0!
				#DIV/0!	#DIV/0!	#DIV/0!	#DIV/0!	#DIV/0!	#DIV/0!	#DIV/0!
				#DIV/0!	#DIV/0!	#DIV/0!	#DIV/0!	#DIV/0!
				#DIV/0!	#DIV/0!	#DIV/0!	#DIV/0!	#DIV/0!
				#DIV/0!	#DIV/0!	#DIV/0!	#DIV/0!	#DIV/0!
				#DIV/0!	#DIV/0!	#DIV/0!	#DIV/0!	#DIV/0!	#DIV/0!	#DIV/0!
				#DIV/0!	#DIV/0!	#DIV/0!	#DIV/0!	#DIV/0!
				#DIV/0!	#DIV/0!	#DIV/0!	#DIV/0!	#DIV/0!
				#DIV/0!	#DIV/0!	#DIV/0!	#DIV/0!	#DIV/0!

## Sheet: p1
Gene	Sample	Target Ct	Ref Ct	Average of Target CT	Average of Ref CT	△Ct	△△Ct	2^(-△△Ct)(quantity)	RQ	SD	Data
		21.0024	14.5786	21.1348	14.3709	6.76394	0	1	0.88737	0.191277	1
		21.2183	14.2529								0.626357
		21.1838	14.2811								0.866853
		21.2918	13.3664	21.2072	13.7683	7.43888	0.674943	0.626357			1.05627
		21.2467	13.9831								0.320869
		21.083	13.9554								1.00561
		21.2297	14.3862	21.2379	14.2678	6.97008	0.20614	0.866853			0.402283
		21.1267	14.3586								1.12306
		21.3572	14.0586								0.324737
		21.9326	14.8408	21.3572	14.6722	6.68496	-0.0789763	1.05627			0.588837
		21.0468	14.5481								0.95192
		21.092	14.6277								0.785199
		21.3648	12.8567	21.2851	12.8812	8.40389	1.63995	0.320869	0.712956	0.409912	0.213874
		21.2073	12.8511								#DIV/0!
		21.2831	12.9357								0.29089
		20.9828	14.2884	20.9464	14.1905	6.75587	-0.00807381	1.00561			0.663704
		20.8574	14.1278								0.321146
		20.999	14.1554								0.289154
		21.1957	13.2508	21.119	13.0413	8.07766	1.31372	0.402283			0.0163127
		20.9382	12.9087								0.0814343
		21.223	12.9644								0.0956891
		21.0767	14.5994	21.0435	14.447	6.5965	-0.167435	1.12306			0.0440266
		21.0581	14.3948								0.373608
		20.9957	14.3468								0.123381
		21.1859	12.6415	21.1255	12.7389	8.3866	1.62266	0.324737	0.662673	0.269771	#DIV/0!
		21.0057	12.6272								#DIV/0!
		21.185	12.948								#DIV/0!
		21.4661	13.7439	21.4509	13.9229	7.528	0.764061	0.588837			#DIV/0!
		21.443	13.984								#DIV/0!
		21.4435	14.0407								#DIV/0!
		21.2034	14.355	21.1042	14.2692	6.83503	0.0710878	0.95192			#DIV/0!
		21.1001	14.2101								#DIV/0!
		21.0092	14.2426								#DIV/0!
		21.1741	13.6405	21.1866	14.0738	7.11281	0.34887	0.785199			#DIV/0!
		21.1583	14.2119								#DIV/0!
		21.2275	14.3691								#DIV/0!
		22.7775	13.9133	22.8844	13.8953	8.98911	2.22517	0.213874	#DIV/0!	#DIV/0!	#DIV/0!
		22.9689	13.8076								#DIV/0!
		22.9067	13.965								#DIV/0!
		23.9755	Undetermined	23.8596	#DIV/0!	#DIV/0!	#DIV/0!	#DIV/0!			#DIV/0!
		23.7897	Undetermined								#DIV/0!
		23.8135	Undetermined								#DIV/0!
		25.0633	16.475	25.022	16.4766	8.5454	1.78146	0.29089			#DIV/0!
		24.9966	16.4214								#DIV/0!
		25.0061	16.5334								#DIV/0!
		23.2176	15.9886	23.1301	15.7748	7.35533	0.591387	0.663704			#DIV/0!
		23.0209	15.354								#DIV/0!
		23.1518	15.9818								#DIV/0!
		23.2233	14.7912	23.1877	14.785	8.40264	1.6387	0.321146	0.177012	0.150897	#DIV/0!
		23.1956	14.7949								#DIV/0!
		23.144	14.769								#DIV/0!
		23.127	14.6066	23.0476	14.4936	8.55403	1.79009	0.289154			#DIV/0!
		23.0234	14.3915								#DIV/0!
		22.9925	14.4827								#DIV/0!
		28.3578	15.722	28.4061	15.7043	12.7018	5.93786	0.0163127			#DIV/0!
		28.4255	15.6767								#DIV/0!
		28.4349	15.7141								#DIV/0!
		28.0721	17.7468	28.046	17.6639	10.3822	3.61822	0.0814343			#DIV/0!
		28.0941	17.5863								#DIV/0!
		27.9719	17.6585								#DIV/0!
		27.278	17.1557	27.3003	17.1508	10.1494	3.3855	0.0956891	0.159176	0.146688	#DIV/0!
		27.2706	17.101								#DIV/0!
		27.3522	17.1958								#DIV/0!
		31.0138	18.9848	30.2419	18.9724	11.2694	4.50548	0.0440266			#DIV/0!
		29.83	18.9594
		29.8818	18.9731
		29.7806	21.6822	29.8509	21.6666	8.18434	1.4204	0.373608
		29.599	21.708
		30.1732	21.6095
		28.352	18.8182	28.5333	18.7506	9.78275	3.01881	0.123381
		28.6528	18.6998
		28.5951	18.7337
				#DIV/0!	#DIV/0!	#DIV/0!	#DIV/0!	#DIV/0!	#DIV/0!	#DIV/0!
				#DIV/0!	#DIV/0!	#DIV/0!	#DIV/0!	#DIV/0!
				#DIV/0!	#DIV/0!	#DIV/0!	#DIV/0!	#DIV/0!
				#DIV/0!	#DIV/0!	#DIV/0!	#DIV/0!	#DIV/0!
				#DIV/0!	#DIV/0!	#DIV/0!	#DIV/0!	#DIV/0!	#DIV/0!	#DIV/0!
				#DIV/0!	#DIV/0!	#DIV/0!	#DIV/0!	#DIV/0!
				#DIV/0!	#DIV/0!	#DIV/0!	#DIV/0!	#DIV/0!
				#DIV/0!	#DIV/0!	#DIV/0!	#DIV/0!	#DIV/0!
				#DIV/0!	#DIV/0!	#DIV/0!	#DIV/0!	#DIV/0!	#DIV/0!	#DIV/0!
				#DIV/0!	#DIV/0!	#DIV/0!	#DIV/0!	#DIV/0!
				#DIV/0!	#DIV/0!	#DIV/0!	#DIV/0!	#DIV/0!
				#DIV/0!	#DIV/0!	#DIV/0!	#DIV/0!	#DIV/0!
				#DIV/0!	#DIV/0!	#DIV/0!	#DIV/0!	#DIV/0!	#DIV/0!	#DIV/0!
				#DIV/0!	#DIV/0!	#DIV/0!	#DIV/0!	#DIV/0!
				#DIV/0!	#DIV/0!	#DIV/0!	#DIV/0!	#DIV/0!
				#DIV/0!	#DIV/0!	#DIV/0!	#DIV/0!	#DIV/0!
				#DIV/0!	#DIV/0!	#DIV/0!	#DIV/0!	#DIV/0!	#DIV/0!	#DIV/0!
				#DIV/0!	#DIV/0!	#DIV/0!	#DIV/0!	#DIV/0!
				#DIV/0!	#DIV/0!	#DIV/0!	#DIV/0!	#DIV/0!
				#DIV/0!	#DIV/0!	#DIV/0!	#DIV/0!	#DIV/0!
				#DIV/0!	#DIV/0!	#DIV/0!	#DIV/0!	#DIV/0!	#DIV/0!	#DIV/0!
				#DIV/0!	#DIV/0!	#DIV/0!	#DIV/0!	#DIV/0!
				#DIV/0!	#DIV/0!	#DIV/0!	#DIV/0!	#DIV/0!
				#DIV/0!	#DIV/0!	#DIV/0!	#DIV/0!	#DIV/0!
				#DIV/0!	#DIV/0!	#DIV/0!	#DIV/0!	#DIV/0!	#DIV/0!	#DIV/0!
				#DIV/0!	#DIV/0!	#DIV/0!	#DIV/0!	#DIV/0!
				#DIV/0!	#DIV/0!	#DIV/0!	#DIV/0!	#DIV/0!
				#DIV/0!	#DIV/0!	#DIV/0!	#DIV/0!	#DIV/0!
				#DIV/0!	#DIV/0!	#DIV/0!	#DIV/0!	#DIV/0!	#DIV/0!	#DIV/0!
				#DIV/0!	#DIV/0!	#DIV/0!	#DIV/0!	#DIV/0!
				#DIV/0!	#DIV/0!	#DIV/0!	#DIV/0!	#DIV/0!
				#DIV/0!	#DIV/0!	#DIV/0!	#DIV/0!	#DIV/0!
				#DIV/0!	#DIV/0!	#DIV/0!	#DIV/0!	#DIV/0!	#DIV/0!	#DIV/0!
				#DIV/0!	#DIV/0!	#DIV/0!	#DIV/0!	#DIV/0!
				#DIV/0!	#DIV/0!	#DIV/0!	#DIV/0!	#DIV/0!
				#DIV/0!	#DIV/0!	#DIV/0!	#DIV/0!	#DIV/0!
				#DIV/0!	#DIV/0!	#DIV/0!	#DIV/0!	#DIV/0!	#DIV/0!	#DIV/0!
				#DIV/0!	#DIV/0!	#DIV/0!	#DIV/0!	#DIV/0!
				#DIV/0!	#DIV/0!	#DIV/0!	#DIV/0!	#DIV/0!
				#DIV/0!	#DIV/0!	#DIV/0!	#DIV/0!	#DIV/0!
