# Supplementary material for: Taraxasterol Inhibits Tumor Growth by Inducing Apoptosis and Modulating the Tumor Microenvironment in Non-Small Cell Lung Cancer
Source: Cancers (Basel). 2022 Sep 24;14(19):4645. doi: 10.3390/cancers14194645 (PMC9562636; doi:10.3390/cancers14194645)
Supplement: Supplementary file 1 [file cancers-14-04645-s001.zip › cancers-1921606-original/pcr_SPCA1_EMT/raw data and calculation]

## Sheet: eca
Gene	Sample	Target Ct	Ref Ct	Average of Target CT	Average of Ref CT	△Ct	△△Ct	2^(-△△Ct)(quantity)	RQ	SD	Data
		26.9558	14.9923	26.9739	15.2521	11.7218	0	1	0.694494	0.471763	1
		26.9982	15.169								0.335687
		26.9679	15.5952								1.19241
		28.0038	14.5792	27.7607	14.4641	13.2966	1.57481	0.335687			0.249879
		27.6406	14.4952								0.206121
		27.6377	14.3178								0.772453
		21.3833	14.6753	26.1825	14.7146	11.4679	-0.253881	1.19241			8.03549
		27.2309	14.7311								1.26645
		29.9333	14.7372								0.233931
		28.8549	15.9375	28.0039	14.2814	13.7225	2.0007	0.249879			1.99001
		28.2597	14.3119								1.02275
		26.8972	12.5948								1.79282
		28.253	14.4137	28.1313	14.131	14.0002	2.27843	0.206121	2.57013	3.66924	0.526155
		28.3575	14.6358								0.372761
		27.7833	13.3435								0.34241
		27.2383	14.9611	27.2959	15.2016	12.0943	0.372481	0.772453			0.606261
		27.5004	15.9019								0.207949
		27.1489	14.7418								0.550642
		25.6295	17.8322	25.671	16.9556	8.71542	-3.00639	8.03549			0.344501
		25.562	17.2044								0.369029
		25.8216	15.8302								0.143789
		27.7677	15.558	26.889	15.508	11.381	-0.340786	1.26645			0.170008
		27.4723	15.6278								0.421178
		25.4271	15.3383								0.110032
		27.8027	13.7238	27.8	13.9823	13.8177	2.09584	0.233931	1.25988	0.801233	#DIV/0!
		27.9718	14.387								#DIV/0!
		27.6254	13.8362								#DIV/0!
		27.21	13.337	24.9474	14.2184	10.729	-0.992778	1.99001			#DIV/0!
		20.0428	14.6177								#DIV/0!
		27.5894	14.7005								#DIV/0!
		27.5296	15.0481	27.3194	15.63	11.6894	-0.0324504	1.02275			#DIV/0!
		27.1068	16.2554								#DIV/0!
		27.3217	15.5865								#DIV/0!
		27.4546	12.7183	24.388	13.5084	10.8796	-0.842232	1.79282			#DIV/0!
		27.4144	14.025								#DIV/0!
		18.295	13.782								#DIV/0!
		27.3687	12.9781	25.5409	12.8927	12.6482	0.926442	0.526155	0.461897	0.125422	#DIV/0!
		27.7076	12.9155								#DIV/0!
		21.5465	12.7845								#DIV/0!
		27.555	14.173	27.5069	14.3615	13.1455	1.42368	0.372761			#DIV/0!
		27.4061	13.8699								#DIV/0!
		27.5598	15.0415								#DIV/0!
		27.9842	14.9521	27.8441	14.576	13.268	1.5462	0.34241			#DIV/0!
		27.8333	14.343								#DIV/0!
		27.7147	14.433								#DIV/0!
		27.0037	14.7181	27.0613	14.6175	12.4438	0.72199	0.606261			#DIV/0!
		26.9565	14.8042								#DIV/0!
		27.2236	14.3302								#DIV/0!
		27.5392	14.3546	27.4892	13.5017	13.9875	2.26569	0.207949	0.36803	0.140864	#DIV/0!
		27.2426	12.882								#DIV/0!
		27.6858	13.2685								#DIV/0!
		33.1204	21.3323	33.3274	20.7447	12.5826	0.860812	0.550642			#DIV/0!
		Undetermined	19.9352								#DIV/0!
		33.5343	20.9667								#DIV/0!
		26.7027	13.7969	26.592	13.3327	13.2592	1.53742	0.344501			#DIV/0!
		26.4928	13.5755								#DIV/0!
		26.5804	12.6259								#DIV/0!
		26.8375	14.4284	26.8397	13.6797	13.16	1.43819	0.369029			#DIV/0!
		26.749	13.1848								#DIV/0!
		26.9327	13.4259								#DIV/0!
		27.5756	14.3076	28.0715	13.5517	14.5198	2.79797	0.143789	0.211252	0.142088	#DIV/0!
		27.9749	13.0464								#DIV/0!
		28.664	13.3012								#DIV/0!
		27.2332	13.3985	27.3378	13.0596	14.2781	2.55633	0.170008			#DIV/0!
		27.2547	12.9203
		27.5254	12.8602
		27.441	14.9305	27.385	14.4157	12.9693	1.2475	0.421178
		27.3629	13.7999
		27.3512	14.5168
		28.1549	12.9078	27.9858	13.08	14.9058	3.184	0.110032
		27.6669	13.4679
		28.1358	12.8643
				#DIV/0!	#DIV/0!	#DIV/0!	#DIV/0!	#DIV/0!	#DIV/0!	#DIV/0!
				#DIV/0!	#DIV/0!	#DIV/0!	#DIV/0!	#DIV/0!
				#DIV/0!	#DIV/0!	#DIV/0!	#DIV/0!	#DIV/0!
				#DIV/0!	#DIV/0!	#DIV/0!	#DIV/0!	#DIV/0!
				#DIV/0!	#DIV/0!	#DIV/0!	#DIV/0!	#DIV/0!	#DIV/0!	#DIV/0!
				#DIV/0!	#DIV/0!	#DIV/0!	#DIV/0!	#DIV/0!
				#DIV/0!	#DIV/0!	#DIV/0!	#DIV/0!	#DIV/0!
				#DIV/0!	#DIV/0!	#DIV/0!	#DIV/0!	#DIV/0!
				#DIV/0!	#DIV/0!	#DIV/0!	#DIV/0!	#DIV/0!	#DIV/0!	#DIV/0!
				#DIV/0!	#DIV/0!	#DIV/0!	#DIV/0!	#DIV/0!
				#DIV/0!	#DIV/0!	#DIV/0!	#DIV/0!	#DIV/0!
				#DIV/0!	#DIV/0!	#DIV/0!	#DIV/0!	#DIV/0!
				#DIV/0!	#DIV/0!	#DIV/0!	#DIV/0!	#DIV/0!	#DIV/0!	#DIV/0!
				#DIV/0!	#DIV/0!	#DIV/0!	#DIV/0!	#DIV/0!
				#DIV/0!	#DIV/0!	#DIV/0!	#DIV/0!	#DIV/0!
				#DIV/0!	#DIV/0!	#DIV/0!	#DIV/0!	#DIV/0!
				#DIV/0!	#DIV/0!	#DIV/0!	#DIV/0!	#DIV/0!	#DIV/0!	#DIV/0!
				#DIV/0!	#DIV/0!	#DIV/0!	#DIV/0!	#DIV/0!
				#DIV/0!	#DIV/0!	#DIV/0!	#DIV/0!	#DIV/0!
				#DIV/0!	#DIV/0!	#DIV/0!	#DIV/0!	#DIV/0!
				#DIV/0!	#DIV/0!	#DIV/0!	#DIV/0!	#DIV/0!	#DIV/0!	#DIV/0!
				#DIV/0!	#DIV/0!	#DIV/0!	#DIV/0!	#DIV/0!
				#DIV/0!	#DIV/0!	#DIV/0!	#DIV/0!	#DIV/0!
				#DIV/0!	#DIV/0!	#DIV/0!	#DIV/0!	#DIV/0!
				#DIV/0!	#DIV/0!	#DIV/0!	#DIV/0!	#DIV/0!	#DIV/0!	#DIV/0!
				#DIV/0!	#DIV/0!	#DIV/0!	#DIV/0!	#DIV/0!
				#DIV/0!	#DIV/0!	#DIV/0!	#DIV/0!	#DIV/0!
				#DIV/0!	#DIV/0!	#DIV/0!	#DIV/0!	#DIV/0!
				#DIV/0!	#DIV/0!	#DIV/0!	#DIV/0!	#DIV/0!	#DIV/0!	#DIV/0!
				#DIV/0!	#DIV/0!	#DIV/0!	#DIV/0!	#DIV/0!
				#DIV/0!	#DIV/0!	#DIV/0!	#DIV/0!	#DIV/0!
				#DIV/0!	#DIV/0!	#DIV/0!	#DIV/0!	#DIV/0!
				#DIV/0!	#DIV/0!	#DIV/0!	#DIV/0!	#DIV/0!	#DIV/0!	#DIV/0!
				#DIV/0!	#DIV/0!	#DIV/0!	#DIV/0!	#DIV/0!
				#DIV/0!	#DIV/0!	#DIV/0!	#DIV/0!	#DIV/0!
				#DIV/0!	#DIV/0!	#DIV/0!	#DIV/0!	#DIV/0!
				#DIV/0!	#DIV/0!	#DIV/0!	#DIV/0!	#DIV/0!	#DIV/0!	#DIV/0!
				#DIV/0!	#DIV/0!	#DIV/0!	#DIV/0!	#DIV/0!
				#DIV/0!	#DIV/0!	#DIV/0!	#DIV/0!	#DIV/0!
				#DIV/0!	#DIV/0!	#DIV/0!	#DIV/0!	#DIV/0!

## Sheet: nca
Gene	Sample	Target Ct	Ref Ct	Average of Target CT	Average of Ref CT	△Ct	△△Ct	2^(-△△Ct)(quantity)	RQ	SD	Data
		28.5517	14.9923	28.7065	15.2521	13.4543	0	1	1.15194	0.321664	1
		28.88	15.169								1.61804
		28.6878	15.5952								0.893071
		27.8884	14.5792	27.2242	14.4641	12.7601	-0.694244	1.61804			1.09664
		26.8314	14.4952								0.877194
		26.9526	14.3178								2.23011
		28.5185	14.6753	28.3321	14.7146	13.6175	0.163153	0.893071			6.54612
		27.8162	14.7311								11.2024
		28.6615	14.7372								0.707415
		28.9379	15.9375	27.6027	14.2814	13.3213	-0.13309	1.09664			1.50805
		26.8691	14.3119								16.48
		27.001	12.5948								0.539376
		27.6541	14.4137	27.7744	14.131	13.6434	0.189033	0.877194	5.21394	4.66713	0.605243
		28.4803	14.6358								0.684936
		27.1889	13.3435								1.61854
		27.4902	14.9611	27.4988	15.2016	12.2972	-1.15711	2.23011			0.985154
		27.9165	15.9019								0.381664
		27.0898	14.7418								0.97619
		27.7094	17.8322	27.6993	16.9556	10.7437	-2.71064	6.54612			0.317922
		27.4366	17.2044								0.348012
		27.952	15.8302								0.18158
		25.3996	15.558	25.4766	15.508	9.96862	-3.48573	11.2024			0.363946
		25.4756	15.6278								0.71737
		25.5547	15.3383								0.365285
		28.2652	13.7238	27.9361	13.9823	13.9537	0.499371	0.707415	4.8087	7.7923	#DIV/0!
		27.483	14.387								#DIV/0!
		28.0599	13.8362								#DIV/0!
		26.9327	13.337	27.08	14.2184	12.8617	-0.592686	1.50805			#DIV/0!
		26.9254	14.6177								#DIV/0!
		27.382	14.7005								#DIV/0!
		25.0534	15.0481	25.0417	15.63	9.41171	-4.04264	16.48			#DIV/0!
		24.9854	16.2554								#DIV/0!
		25.0864	15.5865								#DIV/0!
		26.7986	12.7183	27.8534	13.5084	14.345	0.890638	0.539376			#DIV/0!
		28.305	14.025								#DIV/0!
		28.4566	13.782								#DIV/0!
		27.5545	12.9781	27.0715	12.8927	14.1788	0.724413	0.605243	0.973469	0.460109	#DIV/0!
		26.8294	12.9155								#DIV/0!
		26.8305	12.7845								#DIV/0!
		27.8379	14.173	28.3618	14.3615	14.0003	0.545959	0.684936			#DIV/0!
		28.8625	13.8699								#DIV/0!
		28.3849	15.0415								#DIV/0!
		27.7907	14.9521	27.3357	14.576	12.7597	-0.694697	1.61854			#DIV/0!
		26.5763	14.343								#DIV/0!
		27.64	14.433								#DIV/0!
		27.6628	14.7181	28.0934	14.6175	13.4759	0.0215794	0.985154			#DIV/0!
		28.2863	14.8042								#DIV/0!
		28.3312	14.3302								#DIV/0!
		28.536	14.3546	28.3457	13.5017	14.844	1.38962	0.381664	0.505947	0.314574	#DIV/0!
		28.2822	12.882								#DIV/0!
		28.2188	13.2685								#DIV/0!
		34.4957	21.3323	34.2339	20.7447	13.4891	0.0347668	0.97619			#DIV/0!
		Undetermined	19.9352								#DIV/0!
		33.972	20.9667								#DIV/0!
		28.6093	13.7969	28.4403	13.3327	15.1076	1.65325	0.317922			#DIV/0!
		28.3613	13.5755								#DIV/0!
		28.3505	12.6259								#DIV/0!
		28.7023	14.4284	28.6569	13.6797	14.9771	1.52279	0.348012			#DIV/0!
		28.7024	13.1848								#DIV/0!
		28.5659	13.4259								#DIV/0!
		29.4497	14.3076	29.4674	13.5517	15.9157	2.46132	0.18158	0.407045	0.224156	#DIV/0!
		29.456	13.0464								#DIV/0!
		29.4966	13.3012								#DIV/0!
		28.3017	13.3985	27.9722	13.0596	14.9126	1.4582	0.363946			#DIV/0!
		27.6208	12.9203
		27.994	12.8602
		27.9891	14.9305	28.3493	14.4157	13.9336	0.479211	0.71737
		28.3312	13.7999
		28.7275	14.5168
		27.2123	12.9078	27.9873	13.08	14.9073	1.4529	0.365285
		28.3692	13.4679
		28.3804	12.8643
				#DIV/0!	#DIV/0!	#DIV/0!	#DIV/0!	#DIV/0!	#DIV/0!	#DIV/0!
				#DIV/0!	#DIV/0!	#DIV/0!	#DIV/0!	#DIV/0!
				#DIV/0!	#DIV/0!	#DIV/0!	#DIV/0!	#DIV/0!
				#DIV/0!	#DIV/0!	#DIV/0!	#DIV/0!	#DIV/0!
				#DIV/0!	#DIV/0!	#DIV/0!	#DIV/0!	#DIV/0!	#DIV/0!	#DIV/0!
				#DIV/0!	#DIV/0!	#DIV/0!	#DIV/0!	#DIV/0!
				#DIV/0!	#DIV/0!	#DIV/0!	#DIV/0!	#DIV/0!
				#DIV/0!	#DIV/0!	#DIV/0!	#DIV/0!	#DIV/0!
				#DIV/0!	#DIV/0!	#DIV/0!	#DIV/0!	#DIV/0!	#DIV/0!	#DIV/0!
				#DIV/0!	#DIV/0!	#DIV/0!	#DIV/0!	#DIV/0!
				#DIV/0!	#DIV/0!	#DIV/0!	#DIV/0!	#DIV/0!
				#DIV/0!	#DIV/0!	#DIV/0!	#DIV/0!	#DIV/0!
				#DIV/0!	#DIV/0!	#DIV/0!	#DIV/0!	#DIV/0!	#DIV/0!	#DIV/0!
				#DIV/0!	#DIV/0!	#DIV/0!	#DIV/0!	#DIV/0!
				#DIV/0!	#DIV/0!	#DIV/0!	#DIV/0!	#DIV/0!
				#DIV/0!	#DIV/0!	#DIV/0!	#DIV/0!	#DIV/0!
				#DIV/0!	#DIV/0!	#DIV/0!	#DIV/0!	#DIV/0!	#DIV/0!	#DIV/0!
				#DIV/0!	#DIV/0!	#DIV/0!	#DIV/0!	#DIV/0!
				#DIV/0!	#DIV/0!	#DIV/0!	#DIV/0!	#DIV/0!
				#DIV/0!	#DIV/0!	#DIV/0!	#DIV/0!	#DIV/0!
				#DIV/0!	#DIV/0!	#DIV/0!	#DIV/0!	#DIV/0!	#DIV/0!	#DIV/0!
				#DIV/0!	#DIV/0!	#DIV/0!	#DIV/0!	#DIV/0!
				#DIV/0!	#DIV/0!	#DIV/0!	#DIV/0!	#DIV/0!
				#DIV/0!	#DIV/0!	#DIV/0!	#DIV/0!	#DIV/0!
				#DIV/0!	#DIV/0!	#DIV/0!	#DIV/0!	#DIV/0!	#DIV/0!	#DIV/0!
				#DIV/0!	#DIV/0!	#DIV/0!	#DIV/0!	#DIV/0!
				#DIV/0!	#DIV/0!	#DIV/0!	#DIV/0!	#DIV/0!
				#DIV/0!	#DIV/0!	#DIV/0!	#DIV/0!	#DIV/0!
				#DIV/0!	#DIV/0!	#DIV/0!	#DIV/0!	#DIV/0!	#DIV/0!	#DIV/0!
				#DIV/0!	#DIV/0!	#DIV/0!	#DIV/0!	#DIV/0!
				#DIV/0!	#DIV/0!	#DIV/0!	#DIV/0!	#DIV/0!
				#DIV/0!	#DIV/0!	#DIV/0!	#DIV/0!	#DIV/0!
				#DIV/0!	#DIV/0!	#DIV/0!	#DIV/0!	#DIV/0!	#DIV/0!	#DIV/0!
				#DIV/0!	#DIV/0!	#DIV/0!	#DIV/0!	#DIV/0!
				#DIV/0!	#DIV/0!	#DIV/0!	#DIV/0!	#DIV/0!
				#DIV/0!	#DIV/0!	#DIV/0!	#DIV/0!	#DIV/0!
				#DIV/0!	#DIV/0!	#DIV/0!	#DIV/0!	#DIV/0!	#DIV/0!	#DIV/0!
				#DIV/0!	#DIV/0!	#DIV/0!	#DIV/0!	#DIV/0!
				#DIV/0!	#DIV/0!	#DIV/0!	#DIV/0!	#DIV/0!
				#DIV/0!	#DIV/0!	#DIV/0!	#DIV/0!	#DIV/0!

## Sheet: mmp3
Gene	Sample	Target Ct	Ref Ct	Average of Target CT	Average of Ref CT	△Ct	△△Ct	2^(-△△Ct)(quantity)	RQ	SD	Data
		23.9685	14.9923	23.536	15.2521	8.28387	0	1	1.78793	0.597212	1
		23.3289	15.169								1.64874
		23.3107	15.5952								2.24918
		22.1368	14.5792	22.0266	14.4641	7.5625	-0.721366	1.64874			2.2538
		21.8672	14.4952								1.78426
		22.0757	14.3178								4.39153
		21.878	14.6753	21.829	14.7146	7.11447	-1.1694	2.24918			6.07241
		21.8248	14.7311								1.0505
		21.7843	14.7372								2.26443
		21.9645	15.9375	21.3929	14.2814	7.11151	-1.17236	2.2538			0.923334
		21.0864	14.3119								2.28516
		21.1278	12.5948								0.525109
		21.546	14.4137	21.5796	14.131	7.44855	-0.835323	1.78426	3.32468	2.32616	0.209002
		21.5608	14.6358								0.850411
		21.6319	13.3435								3.16938
		21.2658	14.9611	21.3507	15.2016	6.14914	-2.13472	4.39153			1.29144
		21.5135	15.9019								0.22064
		21.2729	14.7418								0.893124
		22.4595	17.8322	22.6372	16.9556	5.6816	-2.60227	6.07241			0.80554
		22.6656	17.2044								0.615741
		22.7865	15.8302								1.14661
		23.5454	15.558	23.7208	15.508	8.21279	-0.0710805	1.0505			0.144728
		23.8736	15.6278								0.484465
		23.7434	15.3383								0.31666
		21.0901	13.7238	21.0871	13.9823	7.10472	-1.17915	2.26443	1.49951	0.909905	#DIV/0!
		21.0611	14.387								#DIV/0!
		21.11	13.8362								#DIV/0!
		22.7086	13.337	22.6173	14.2184	8.39895	0.115076	0.923334			#DIV/0!
		22.5571	14.6177								#DIV/0!
		22.5863	14.7005								#DIV/0!
		23.7561	15.0481	22.7216	15.63	7.09157	-1.1923	2.28516			#DIV/0!
		22.1793	16.2554								#DIV/0!
		22.2294	15.5865								#DIV/0!
		23.7561	12.7183	22.7216	13.5084	9.21318	0.929311	0.525109			#DIV/0!
		22.1793	14.025								#DIV/0!
		22.2294	13.782								#DIV/0!
		23.4995	12.9781	23.435	12.8927	10.5423	2.25841	0.209002	1.38006	1.27298	#DIV/0!
		23.3711	12.9155								#DIV/0!
		23.4343	12.7845								#DIV/0!
		22.8945	14.173	22.8791	14.3615	8.51764	0.233768	0.850411			#DIV/0!
		22.8284	13.8699								#DIV/0!
		22.9144	15.0415								#DIV/0!
		21.2472	14.9521	21.1957	14.576	6.61967	-1.6642	3.16938			#DIV/0!
		21.0471	14.343								#DIV/0!
		21.2928	14.433								#DIV/0!
		22.546	14.7181	22.5324	14.6175	7.91488	-0.368985	1.29144			#DIV/0!
		22.5288	14.8042								#DIV/0!
		22.5223	14.3302								#DIV/0!
		24.0369	14.3546	23.9658	13.5017	10.4641	2.18024	0.22064	0.633761	0.298759	#DIV/0!
		23.9117	12.882								#DIV/0!
		23.9487	13.2685								#DIV/0!
		29.1807	21.3323	29.1917	20.7447	8.44694	0.163067	0.893124			#DIV/0!
		29.3212	19.9352								#DIV/0!
		29.0731	20.9667								#DIV/0!
		22.0119	13.7969	21.9286	13.3327	8.59584	0.311972	0.80554			#DIV/0!
		21.8949	13.5755								#DIV/0!
		21.8789	12.6259								#DIV/0!
		22.6952	14.4284	22.6632	13.6797	8.98347	0.699603	0.615741			#DIV/0!
		22.6936	13.1848								#DIV/0!
		22.6008	13.4259								#DIV/0!
		21.743	14.3076	21.6382	13.5517	8.0865	-0.19737	1.14661	0.523115	0.438191	#DIV/0!
		21.7978	13.0464								#DIV/0!
		21.3739	13.3012								#DIV/0!
		24.1582	13.3985	24.1321	13.0596	11.0725	2.78859	0.144728			#DIV/0!
		24.1367	12.9203
		24.1014	12.8602
		23.7742	14.9305	23.7451	14.4157	9.3294	1.04554	0.484465
		23.6994	13.7999
		23.7618	14.5168
		22.9112	12.9078	23.0229	13.08	9.94286	1.65899	0.31666
		22.9994	13.4679
		23.158	12.8643
				#DIV/0!	#DIV/0!	#DIV/0!	#DIV/0!	#DIV/0!	#DIV/0!	#DIV/0!
				#DIV/0!	#DIV/0!	#DIV/0!	#DIV/0!	#DIV/0!
				#DIV/0!	#DIV/0!	#DIV/0!	#DIV/0!	#DIV/0!
				#DIV/0!	#DIV/0!	#DIV/0!	#DIV/0!	#DIV/0!
				#DIV/0!	#DIV/0!	#DIV/0!	#DIV/0!	#DIV/0!	#DIV/0!	#DIV/0!
				#DIV/0!	#DIV/0!	#DIV/0!	#DIV/0!	#DIV/0!
				#DIV/0!	#DIV/0!	#DIV/0!	#DIV/0!	#DIV/0!
				#DIV/0!	#DIV/0!	#DIV/0!	#DIV/0!	#DIV/0!
				#DIV/0!	#DIV/0!	#DIV/0!	#DIV/0!	#DIV/0!	#DIV/0!	#DIV/0!
				#DIV/0!	#DIV/0!	#DIV/0!	#DIV/0!	#DIV/0!
				#DIV/0!	#DIV/0!	#DIV/0!	#DIV/0!	#DIV/0!
				#DIV/0!	#DIV/0!	#DIV/0!	#DIV/0!	#DIV/0!
				#DIV/0!	#DIV/0!	#DIV/0!	#DIV/0!	#DIV/0!	#DIV/0!	#DIV/0!
				#DIV/0!	#DIV/0!	#DIV/0!	#DIV/0!	#DIV/0!
				#DIV/0!	#DIV/0!	#DIV/0!	#DIV/0!	#DIV/0!
				#DIV/0!	#DIV/0!	#DIV/0!	#DIV/0!	#DIV/0!
				#DIV/0!	#DIV/0!	#DIV/0!	#DIV/0!	#DIV/0!	#DIV/0!	#DIV/0!
				#DIV/0!	#DIV/0!	#DIV/0!	#DIV/0!	#DIV/0!
				#DIV/0!	#DIV/0!	#DIV/0!	#DIV/0!	#DIV/0!
				#DIV/0!	#DIV/0!	#DIV/0!	#DIV/0!	#DIV/0!
				#DIV/0!	#DIV/0!	#DIV/0!	#DIV/0!	#DIV/0!	#DIV/0!	#DIV/0!
				#DIV/0!	#DIV/0!	#DIV/0!	#DIV/0!	#DIV/0!
				#DIV/0!	#DIV/0!	#DIV/0!	#DIV/0!	#DIV/0!
				#DIV/0!	#DIV/0!	#DIV/0!	#DIV/0!	#DIV/0!
				#DIV/0!	#DIV/0!	#DIV/0!	#DIV/0!	#DIV/0!	#DIV/0!	#DIV/0!
				#DIV/0!	#DIV/0!	#DIV/0!	#DIV/0!	#DIV/0!
				#DIV/0!	#DIV/0!	#DIV/0!	#DIV/0!	#DIV/0!
				#DIV/0!	#DIV/0!	#DIV/0!	#DIV/0!	#DIV/0!
				#DIV/0!	#DIV/0!	#DIV/0!	#DIV/0!	#DIV/0!	#DIV/0!	#DIV/0!
				#DIV/0!	#DIV/0!	#DIV/0!	#DIV/0!	#DIV/0!
				#DIV/0!	#DIV/0!	#DIV/0!	#DIV/0!	#DIV/0!
				#DIV/0!	#DIV/0!	#DIV/0!	#DIV/0!	#DIV/0!
				#DIV/0!	#DIV/0!	#DIV/0!	#DIV/0!	#DIV/0!	#DIV/0!	#DIV/0!
				#DIV/0!	#DIV/0!	#DIV/0!	#DIV/0!	#DIV/0!
				#DIV/0!	#DIV/0!	#DIV/0!	#DIV/0!	#DIV/0!
				#DIV/0!	#DIV/0!	#DIV/0!	#DIV/0!	#DIV/0!
				#DIV/0!	#DIV/0!	#DIV/0!	#DIV/0!	#DIV/0!	#DIV/0!	#DIV/0!
				#DIV/0!	#DIV/0!	#DIV/0!	#DIV/0!	#DIV/0!
				#DIV/0!	#DIV/0!	#DIV/0!	#DIV/0!	#DIV/0!
				#DIV/0!	#DIV/0!	#DIV/0!	#DIV/0!	#DIV/0!

## Sheet: mmp9
Gene	Sample	Target Ct	Ref Ct	Average of Target CT	Average of Ref CT	△Ct	△△Ct	2^(-△△Ct)(quantity)	RQ	SD	Data
		23.9583	14.9923	23.9685	15.2521	8.71637	0	1	1.27458	0.552088	1
		23.989	15.169								0.690359
		23.9582	15.5952								1.95788
		23.6898	14.5792	23.715	14.4641	9.25095	0.534581	0.690359			1.45007
		23.7663	14.4952								0.568627
		23.689	14.3178								0.975088
		22.531	14.6753	22.4616	14.7146	7.74708	-0.969291	1.95788			0.562923
		22.4295	14.7311								0.689099
		22.4245	14.7372								0.381212
		22.531	15.9375	22.4616	14.2814	8.18025	-0.536126	1.45007			0.398468
		22.4295	14.3119								1.06008
		22.4245	12.5948								0.389907
		23.7181	14.4137	23.6618	14.131	9.53082	0.814445	0.568627	0.698934	0.193078	0.217256
		23.6558	14.6358								0.193939
		23.6116	13.3435								1.33528
		23.9985	14.9611	23.9544	15.2016	8.75277	0.0363951	0.975088			0.276516
		23.6874	15.9019								0.140556
		24.1772	14.7418								0.731641
		26.4135	17.8322	26.501	16.9556	9.54536	0.82899	0.562923			0.127114
		26.5253	17.2044								0.2044
		26.5642	15.8302								0.204843
		25.119	15.558	24.7616	15.508	9.25359	0.537217	0.689099			0.067646
		24.6382	15.6278								0.238268
		24.5276	15.3383								0.094471
		24.6054	13.7238	24.09	13.9823	10.1077	1.39134	0.381212	0.557417	0.335184	#DIV/0!
		23.7665	14.387								#DIV/0!
		23.8983	13.8362								#DIV/0!
		24.2461	13.337	24.2622	14.2184	10.0438	1.32746	0.398468			#DIV/0!
		24.1624	14.6177								#DIV/0!
		24.3781	14.7005								#DIV/0!
		24.2461	15.0481	24.2622	15.63	8.6322	-0.0841751	1.06008			#DIV/0!
		24.1624	16.2554								#DIV/0!
		24.3781	15.5865								#DIV/0!
		23.833	12.7183	23.5836	13.5084	10.0752	1.3588	0.389907			#DIV/0!
		23.4239	14.025								#DIV/0!
		23.4938	13.782								#DIV/0!
		24.0393	12.9781	23.8116	12.8927	10.9189	2.20253	0.217256	0.505749	0.554115	#DIV/0!
		23.3448	12.9155								#DIV/0!
		24.0507	12.7845								#DIV/0!
		25.4818	14.173	25.4442	14.3615	11.0827	2.36633	0.193939			#DIV/0!
		25.3172	13.8699								#DIV/0!
		25.5336	15.0415								#DIV/0!
		22.879	14.9521	22.8753	14.576	8.29923	-0.417146	1.33528			#DIV/0!
		22.8403	14.343								#DIV/0!
		22.9066	14.433								#DIV/0!
		25.5626	14.7181	25.1884	14.6175	10.5709	1.85457	0.276516			#DIV/0!
		24.9991	14.8042								#DIV/0!
		25.0036	14.3302								#DIV/0!
		24.816	14.3546	25.0489	13.5017	11.5472	2.83079	0.140556	0.300927	0.289115	#DIV/0!
		24.9271	12.882								#DIV/0!
		25.4035	13.2685								#DIV/0!
		29.9587	21.3323	29.9119	20.7447	9.16716	0.450793	0.731641			#DIV/0!
		29.9186	19.9352								#DIV/0!
		29.8584	20.9667								#DIV/0!
		25.0807	13.7969	25.0249	13.3327	11.6922	2.97581	0.127114			#DIV/0!
		24.9945	13.5755								#DIV/0!
		24.9996	12.6259								#DIV/0!
		24.4376	14.4284	24.6866	13.6797	11.0069	2.29054	0.2044			#DIV/0!
		24.8168	13.1848								#DIV/0!
		24.8054	13.4259								#DIV/0!
		23.8361	14.3076	24.5555	13.5517	11.0038	2.28741	0.204843	0.151307	0.0829816	#DIV/0!
		23.9944	13.0464								#DIV/0!
		25.836	13.3012								#DIV/0!
		25.6748	13.3985	25.6619	13.0596	12.6022	3.88585	0.067646			#DIV/0!
		25.6645	12.9203
		25.6462	12.8602
		24.8297	14.9305	25.2014	14.4157	10.7857	2.06934	0.238268
		25.3792	13.7999
		25.3954	14.5168
		25.3845	12.9078	25.2004	13.08	12.1204	3.40399	0.094471
		25.4926	13.4679
		24.724	12.8643
				#DIV/0!	#DIV/0!	#DIV/0!	#DIV/0!	#DIV/0!	#DIV/0!	#DIV/0!
				#DIV/0!	#DIV/0!	#DIV/0!	#DIV/0!	#DIV/0!
				#DIV/0!	#DIV/0!	#DIV/0!	#DIV/0!	#DIV/0!
				#DIV/0!	#DIV/0!	#DIV/0!	#DIV/0!	#DIV/0!
				#DIV/0!	#DIV/0!	#DIV/0!	#DIV/0!	#DIV/0!	#DIV/0!	#DIV/0!
				#DIV/0!	#DIV/0!	#DIV/0!	#DIV/0!	#DIV/0!
				#DIV/0!	#DIV/0!	#DIV/0!	#DIV/0!	#DIV/0!
				#DIV/0!	#DIV/0!	#DIV/0!	#DIV/0!	#DIV/0!
				#DIV/0!	#DIV/0!	#DIV/0!	#DIV/0!	#DIV/0!	#DIV/0!	#DIV/0!
				#DIV/0!	#DIV/0!	#DIV/0!	#DIV/0!	#DIV/0!
				#DIV/0!	#DIV/0!	#DIV/0!	#DIV/0!	#DIV/0!
				#DIV/0!	#DIV/0!	#DIV/0!	#DIV/0!	#DIV/0!
				#DIV/0!	#DIV/0!	#DIV/0!	#DIV/0!	#DIV/0!	#DIV/0!	#DIV/0!
				#DIV/0!	#DIV/0!	#DIV/0!	#DIV/0!	#DIV/0!
				#DIV/0!	#DIV/0!	#DIV/0!	#DIV/0!	#DIV/0!
				#DIV/0!	#DIV/0!	#DIV/0!	#DIV/0!	#DIV/0!
				#DIV/0!	#DIV/0!	#DIV/0!	#DIV/0!	#DIV/0!	#DIV/0!	#DIV/0!
				#DIV/0!	#DIV/0!	#DIV/0!	#DIV/0!	#DIV/0!
				#DIV/0!	#DIV/0!	#DIV/0!	#DIV/0!	#DIV/0!
				#DIV/0!	#DIV/0!	#DIV/0!	#DIV/0!	#DIV/0!
				#DIV/0!	#DIV/0!	#DIV/0!	#DIV/0!	#DIV/0!	#DIV/0!	#DIV/0!
				#DIV/0!	#DIV/0!	#DIV/0!	#DIV/0!	#DIV/0!
				#DIV/0!	#DIV/0!	#DIV/0!	#DIV/0!	#DIV/0!
				#DIV/0!	#DIV/0!	#DIV/0!	#DIV/0!	#DIV/0!
				#DIV/0!	#DIV/0!	#DIV/0!	#DIV/0!	#DIV/0!	#DIV/0!	#DIV/0!
				#DIV/0!	#DIV/0!	#DIV/0!	#DIV/0!	#DIV/0!
				#DIV/0!	#DIV/0!	#DIV/0!	#DIV/0!	#DIV/0!
				#DIV/0!	#DIV/0!	#DIV/0!	#DIV/0!	#DIV/0!
				#DIV/0!	#DIV/0!	#DIV/0!	#DIV/0!	#DIV/0!	#DIV/0!	#DIV/0!
				#DIV/0!	#DIV/0!	#DIV/0!	#DIV/0!	#DIV/0!
				#DIV/0!	#DIV/0!	#DIV/0!	#DIV/0!	#DIV/0!
				#DIV/0!	#DIV/0!	#DIV/0!	#DIV/0!	#DIV/0!
				#DIV/0!	#DIV/0!	#DIV/0!	#DIV/0!	#DIV/0!	#DIV/0!	#DIV/0!
				#DIV/0!	#DIV/0!	#DIV/0!	#DIV/0!	#DIV/0!
				#DIV/0!	#DIV/0!	#DIV/0!	#DIV/0!	#DIV/0!
				#DIV/0!	#DIV/0!	#DIV/0!	#DIV/0!	#DIV/0!
				#DIV/0!	#DIV/0!	#DIV/0!	#DIV/0!	#DIV/0!	#DIV/0!	#DIV/0!
				#DIV/0!	#DIV/0!	#DIV/0!	#DIV/0!	#DIV/0!
				#DIV/0!	#DIV/0!	#DIV/0!	#DIV/0!	#DIV/0!
				#DIV/0!	#DIV/0!	#DIV/0!	#DIV/0!	#DIV/0!

## Sheet: s1
Gene	Sample	Target Ct	Ref Ct	Average of Target CT	Average of Ref CT	△Ct	△△Ct	2^(-△△Ct)(quantity)	RQ	SD	Data
		20.7689	14.9923	20.8625	15.2521	5.61035	0	1	0.726594	0.214511	1
		20.977	15.169								0.556189
		20.8416	15.5952								0.795408
		20.9225	14.5792	20.9208	14.4641	6.4567	0.846354	0.556189			0.554779
		20.9778	14.4952								0.664741
		20.8621	14.3178								0.929551
		20.5375	14.6753	20.6551	14.7146	5.94058	0.330234	0.795408			0.903977
		20.6719	14.7311								0.47961
		20.756	14.7372								0.491727
		21.3727	15.9375	20.7418	14.2814	6.46036	0.850015	0.554779			0.402952
		20.3379	14.3119								0.714201
		20.5147	12.5948								0.347817
		20.2402	14.4137	20.3305	14.131	6.19948	0.589135	0.664741	0.74447	0.213076	0.154863
		20.2973	14.6358								0.416923
		20.454	13.3435								0.629118
		20.8375	14.9611	20.9173	15.2016	5.71574	0.105395	0.929551			0.537088
		21.0411	15.9019								0.292338
		20.8734	14.7418								1.18767
		22.6741	17.8322	22.7116	16.9556	5.75599	0.145642	0.903977			0.256629
		22.6348	17.2044								0.349482
		22.8259	15.8302								0.267052
		22.3878	15.558	22.1784	15.508	6.67041	1.06006	0.47961			0.175548
		22.1499	15.6278								0.442685
		21.9976	15.3383								0.00654854
		20.7643	13.7238	20.6168	13.9823	6.63442	1.02407	0.491727	0.489174	0.161307	#DIV/0!
		20.5629	14.387								#DIV/0!
		20.5231	13.8362								#DIV/0!
		20.9188	13.337	21.14	14.2184	6.92167	1.31132	0.402952			#DIV/0!
		20.9588	14.6177								#DIV/0!
		21.5426	14.7005								#DIV/0!
		21.6852	15.0481	21.726	15.63	6.09594	0.485597	0.714201			#DIV/0!
		21.8161	16.2554								#DIV/0!
		21.6766	15.5865								#DIV/0!
		20.4042	12.7183	20.6424	13.5084	7.13395	1.5236	0.347817			#DIV/0!
		20.8699	14.025								#DIV/0!
		20.653	13.782								#DIV/0!
		21.1269	12.9781	21.194	12.8927	8.30128	2.69093	0.154863	0.434498	0.205675	#DIV/0!
		21.3382	12.9155								#DIV/0!
		21.1168	12.7845								#DIV/0!
		21.2776	14.173	21.234	14.3615	6.87249	1.26215	0.416923			#DIV/0!
		21.1769	13.8699								#DIV/0!
		21.2473	15.0415								#DIV/0!
		20.939	14.9521	20.855	14.576	6.27894	0.668597	0.629118			#DIV/0!
		20.7056	14.343								#DIV/0!
		20.9203	14.433								#DIV/0!
		21.2318	14.7181	21.1246	14.6175	6.50712	0.896771	0.537088			#DIV/0!
		21.2423	14.8042								#DIV/0!
		20.8997	14.3302								#DIV/0!
		20.7481	14.3546	20.8863	13.5017	7.38464	1.77429	0.292338	0.521531	0.445739	#DIV/0!
		20.9564	12.882								#DIV/0!
		20.9546	13.2685								#DIV/0!
		26.6617	21.3323	26.107	20.7447	5.36221	-0.248139	1.18767			#DIV/0!
		25.7787	19.9352								#DIV/0!
		25.8804	20.9667								#DIV/0!
		21.1098	13.7969	20.9053	13.3327	7.57259	1.96225	0.256629			#DIV/0!
		20.9914	13.5755								#DIV/0!
		20.6148	12.6259								#DIV/0!
		20.8765	14.4284	20.8068	13.6797	7.12706	1.51671	0.349482			#DIV/0!
		20.8001	13.1848								#DIV/0!
		20.7437	13.4259								#DIV/0!
		21.1635	14.3076	21.0669	13.5517	7.51515	1.90481	0.267052	0.222958	0.181939	#DIV/0!
		21.1721	13.0464								#DIV/0!
		20.865	13.3012								#DIV/0!
		21.312	13.3985	21.18	13.0596	8.12041	2.51006	0.175548			#DIV/0!
		21.1878	12.9203
		21.0404	12.8602
		21.0839	14.9305	21.2017	14.4157	6.78599	1.17565	0.442685
		21.3195	13.7999
		Undetermined	14.5168
		20.8775	12.9078	25.945	13.08	12.865	7.25461	0.00654854
		20.9538	13.4679
		36.0037	12.8643
				#DIV/0!	#DIV/0!	#DIV/0!	#DIV/0!	#DIV/0!	#DIV/0!	#DIV/0!
				#DIV/0!	#DIV/0!	#DIV/0!	#DIV/0!	#DIV/0!
				#DIV/0!	#DIV/0!	#DIV/0!	#DIV/0!	#DIV/0!
				#DIV/0!	#DIV/0!	#DIV/0!	#DIV/0!	#DIV/0!
				#DIV/0!	#DIV/0!	#DIV/0!	#DIV/0!	#DIV/0!	#DIV/0!	#DIV/0!
				#DIV/0!	#DIV/0!	#DIV/0!	#DIV/0!	#DIV/0!
				#DIV/0!	#DIV/0!	#DIV/0!	#DIV/0!	#DIV/0!
				#DIV/0!	#DIV/0!	#DIV/0!	#DIV/0!	#DIV/0!
				#DIV/0!	#DIV/0!	#DIV/0!	#DIV/0!	#DIV/0!	#DIV/0!	#DIV/0!
				#DIV/0!	#DIV/0!	#DIV/0!	#DIV/0!	#DIV/0!
				#DIV/0!	#DIV/0!	#DIV/0!	#DIV/0!	#DIV/0!
				#DIV/0!	#DIV/0!	#DIV/0!	#DIV/0!	#DIV/0!
				#DIV/0!	#DIV/0!	#DIV/0!	#DIV/0!	#DIV/0!	#DIV/0!	#DIV/0!
				#DIV/0!	#DIV/0!	#DIV/0!	#DIV/0!	#DIV/0!
				#DIV/0!	#DIV/0!	#DIV/0!	#DIV/0!	#DIV/0!
				#DIV/0!	#DIV/0!	#DIV/0!	#DIV/0!	#DIV/0!
				#DIV/0!	#DIV/0!	#DIV/0!	#DIV/0!	#DIV/0!	#DIV/0!	#DIV/0!
				#DIV/0!	#DIV/0!	#DIV/0!	#DIV/0!	#DIV/0!
				#DIV/0!	#DIV/0!	#DIV/0!	#DIV/0!	#DIV/0!
				#DIV/0!	#DIV/0!	#DIV/0!	#DIV/0!	#DIV/0!
				#DIV/0!	#DIV/0!	#DIV/0!	#DIV/0!	#DIV/0!	#DIV/0!	#DIV/0!
				#DIV/0!	#DIV/0!	#DIV/0!	#DIV/0!	#DIV/0!
				#DIV/0!	#DIV/0!	#DIV/0!	#DIV/0!	#DIV/0!
				#DIV/0!	#DIV/0!	#DIV/0!	#DIV/0!	#DIV/0!
				#DIV/0!	#DIV/0!	#DIV/0!	#DIV/0!	#DIV/0!	#DIV/0!	#DIV/0!
				#DIV/0!	#DIV/0!	#DIV/0!	#DIV/0!	#DIV/0!
				#DIV/0!	#DIV/0!	#DIV/0!	#DIV/0!	#DIV/0!
				#DIV/0!	#DIV/0!	#DIV/0!	#DIV/0!	#DIV/0!
				#DIV/0!	#DIV/0!	#DIV/0!	#DIV/0!	#DIV/0!	#DIV/0!	#DIV/0!
				#DIV/0!	#DIV/0!	#DIV/0!	#DIV/0!	#DIV/0!
				#DIV/0!	#DIV/0!	#DIV/0!	#DIV/0!	#DIV/0!
				#DIV/0!	#DIV/0!	#DIV/0!	#DIV/0!	#DIV/0!
				#DIV/0!	#DIV/0!	#DIV/0!	#DIV/0!	#DIV/0!	#DIV/0!	#DIV/0!
				#DIV/0!	#DIV/0!	#DIV/0!	#DIV/0!	#DIV/0!
				#DIV/0!	#DIV/0!	#DIV/0!	#DIV/0!	#DIV/0!
				#DIV/0!	#DIV/0!	#DIV/0!	#DIV/0!	#DIV/0!
				#DIV/0!	#DIV/0!	#DIV/0!	#DIV/0!	#DIV/0!	#DIV/0!	#DIV/0!
				#DIV/0!	#DIV/0!	#DIV/0!	#DIV/0!	#DIV/0!
				#DIV/0!	#DIV/0!	#DIV/0!	#DIV/0!	#DIV/0!
				#DIV/0!	#DIV/0!	#DIV/0!	#DIV/0!	#DIV/0!

## Sheet: s2
Gene	Sample	Target Ct	Ref Ct	Average of Target CT	Average of Ref CT	△Ct	△△Ct	2^(-△△Ct)(quantity)	RQ	SD	Data
		24.0994	14.9923	23.9646	15.2521	8.71243	0	1	0.783047	0.195091	1
		23.8333	15.169								0.760012
		23.961	15.5952								0.84065
		23.8852	14.5792	23.5724	14.4641	9.10833	0.395906	0.760012			0.531525
		23.5109	14.4952								0.853235
		23.3212	14.3178								0.957053
		23.7874	14.6753	23.6774	14.7146	8.96285	0.250422	0.84065			0.780706
		23.5402	14.7311								0.660028
		23.7046	14.7372								0.711534
		24.9262	15.9375	23.9056	14.2814	9.62422	0.911792	0.531525			0.67942
		23.2883	14.3119								0.709141
		23.5023	12.5948								0.432204
		23.416	14.4137	23.0724	14.131	8.94141	0.228985	0.853235	0.812756	0.124918	0.214449
		22.8911	14.6358								0.511098
		22.9102	13.3435								0.796978
		23.9879	14.9611	23.9774	15.2016	8.77575	0.0633287	0.957053			0.725785
		24.092	15.9019								0.400558
		23.8522	14.7418								1.08883
		26.1237	17.8322	26.0252	16.9556	9.06957	0.357148	0.780706			0.351922
		26.055	17.2044								0.296766
		25.8968	15.8302								0.345787
		25.2373	15.558	24.8198	15.508	9.31183	0.5994	0.660028			0.341095
		24.574	15.6278								0.445765
		24.6482	15.3383								0.2995
		23.2693	13.7238	23.1858	13.9823	9.20342	0.490996	0.711534	0.633074	0.134708	#DIV/0!
		23.1697	14.387								#DIV/0!
		23.1183	13.8362								#DIV/0!
		23.9668	13.337	23.4884	14.2184	9.27005	0.557625	0.67942			#DIV/0!
		23.2999	14.6177								#DIV/0!
		23.1987	14.7005								#DIV/0!
		25.1437	15.0481	24.8383	15.63	9.20828	0.495856	0.709141			#DIV/0!
		24.7201	16.2554								#DIV/0!
		24.651	15.5865								#DIV/0!
		23.5876	12.7183	23.431	13.5084	9.92264	1.21022	0.432204			#DIV/0!
		23.4154	14.025								#DIV/0!
		23.2902	13.782								#DIV/0!
		23.7617	12.9781	23.8264	12.8927	10.9337	2.22129	0.214449	0.562077	0.261676	#DIV/0!
		24.0939	12.9155								#DIV/0!
		23.6237	12.7845								#DIV/0!
		24.1774	14.173	24.0422	14.3615	9.68075	0.968328	0.511098			#DIV/0!
		24.1002	13.8699								#DIV/0!
		23.8491	15.0415								#DIV/0!
		23.5502	14.9521	23.6159	14.576	9.03981	0.327388	0.796978			#DIV/0!
		23.4579	14.343								#DIV/0!
		23.8395	14.433								#DIV/0!
		23.9501	14.7181	23.7923	14.6175	9.17481	0.462385	0.725785			#DIV/0!
		23.6796	14.8042								#DIV/0!
		23.7472	14.3302								#DIV/0!
		23.4598	14.3546	23.534	13.5017	10.0323	1.31992	0.400558	0.534519	0.371966	#DIV/0!
		23.5832	12.882								#DIV/0!
		23.5592	13.2685								#DIV/0!
		29.9753	21.3323	29.3344	20.7447	8.58964	-0.122781	1.08883			#DIV/0!
		29.1093	19.9352								#DIV/0!
		28.9185	20.9667								#DIV/0!
		23.5375	13.7969	23.5518	13.3327	10.2191	1.50667	0.351922			#DIV/0!
		23.4952	13.5755								#DIV/0!
		23.6228	12.6259								#DIV/0!
		24.1362	14.4284	24.1447	13.6797	10.465	1.7526	0.296766			#DIV/0!
		24.1839	13.1848								#DIV/0!
		24.1142	13.4259								#DIV/0!
		23.8154	14.3076	23.7962	13.5517	10.2445	1.53205	0.345787	0.358037	0.0620748	#DIV/0!
		23.6767	13.0464								#DIV/0!
		23.8965	13.3012								#DIV/0!
		23.4958	13.3985	23.3238	13.0596	10.2642	1.55175	0.341095			#DIV/0!
		23.1441	12.9203
		23.3316	12.8602
		24.4977	14.9305	24.2938	14.4157	9.87807	1.16564	0.445765
		24.2778	13.7999
		24.1059	14.5168
		23.4797	12.9078	23.5318	13.08	10.4518	1.73937	0.2995
		23.4598	13.4679
		23.6559	12.8643
				#DIV/0!	#DIV/0!	#DIV/0!	#DIV/0!	#DIV/0!	#DIV/0!	#DIV/0!
				#DIV/0!	#DIV/0!	#DIV/0!	#DIV/0!	#DIV/0!
				#DIV/0!	#DIV/0!	#DIV/0!	#DIV/0!	#DIV/0!
				#DIV/0!	#DIV/0!	#DIV/0!	#DIV/0!	#DIV/0!
				#DIV/0!	#DIV/0!	#DIV/0!	#DIV/0!	#DIV/0!	#DIV/0!	#DIV/0!
				#DIV/0!	#DIV/0!	#DIV/0!	#DIV/0!	#DIV/0!
				#DIV/0!	#DIV/0!	#DIV/0!	#DIV/0!	#DIV/0!
				#DIV/0!	#DIV/0!	#DIV/0!	#DIV/0!	#DIV/0!
				#DIV/0!	#DIV/0!	#DIV/0!	#DIV/0!	#DIV/0!	#DIV/0!	#DIV/0!
				#DIV/0!	#DIV/0!	#DIV/0!	#DIV/0!	#DIV/0!
				#DIV/0!	#DIV/0!	#DIV/0!	#DIV/0!	#DIV/0!
				#DIV/0!	#DIV/0!	#DIV/0!	#DIV/0!	#DIV/0!
				#DIV/0!	#DIV/0!	#DIV/0!	#DIV/0!	#DIV/0!	#DIV/0!	#DIV/0!
				#DIV/0!	#DIV/0!	#DIV/0!	#DIV/0!	#DIV/0!
				#DIV/0!	#DIV/0!	#DIV/0!	#DIV/0!	#DIV/0!
				#DIV/0!	#DIV/0!	#DIV/0!	#DIV/0!	#DIV/0!
				#DIV/0!	#DIV/0!	#DIV/0!	#DIV/0!	#DIV/0!	#DIV/0!	#DIV/0!
				#DIV/0!	#DIV/0!	#DIV/0!	#DIV/0!	#DIV/0!
				#DIV/0!	#DIV/0!	#DIV/0!	#DIV/0!	#DIV/0!
				#DIV/0!	#DIV/0!	#DIV/0!	#DIV/0!	#DIV/0!
				#DIV/0!	#DIV/0!	#DIV/0!	#DIV/0!	#DIV/0!	#DIV/0!	#DIV/0!
				#DIV/0!	#DIV/0!	#DIV/0!	#DIV/0!	#DIV/0!
				#DIV/0!	#DIV/0!	#DIV/0!	#DIV/0!	#DIV/0!
				#DIV/0!	#DIV/0!	#DIV/0!	#DIV/0!	#DIV/0!
				#DIV/0!	#DIV/0!	#DIV/0!	#DIV/0!	#DIV/0!	#DIV/0!	#DIV/0!
				#DIV/0!	#DIV/0!	#DIV/0!	#DIV/0!	#DIV/0!
				#DIV/0!	#DIV/0!	#DIV/0!	#DIV/0!	#DIV/0!
				#DIV/0!	#DIV/0!	#DIV/0!	#DIV/0!	#DIV/0!
				#DIV/0!	#DIV/0!	#DIV/0!	#DIV/0!	#DIV/0!	#DIV/0!	#DIV/0!
				#DIV/0!	#DIV/0!	#DIV/0!	#DIV/0!	#DIV/0!
				#DIV/0!	#DIV/0!	#DIV/0!	#DIV/0!	#DIV/0!
				#DIV/0!	#DIV/0!	#DIV/0!	#DIV/0!	#DIV/0!
				#DIV/0!	#DIV/0!	#DIV/0!	#DIV/0!	#DIV/0!	#DIV/0!	#DIV/0!
				#DIV/0!	#DIV/0!	#DIV/0!	#DIV/0!	#DIV/0!
				#DIV/0!	#DIV/0!	#DIV/0!	#DIV/0!	#DIV/0!
				#DIV/0!	#DIV/0!	#DIV/0!	#DIV/0!	#DIV/0!
				#DIV/0!	#DIV/0!	#DIV/0!	#DIV/0!	#DIV/0!	#DIV/0!	#DIV/0!
				#DIV/0!	#DIV/0!	#DIV/0!	#DIV/0!	#DIV/0!
				#DIV/0!	#DIV/0!	#DIV/0!	#DIV/0!	#DIV/0!
				#DIV/0!	#DIV/0!	#DIV/0!	#DIV/0!	#DIV/0!

## Sheet: v
Gene	Sample	Target Ct	Ref Ct	Average of Target CT	Average of Ref CT	△Ct	△△Ct	2^(-△△Ct)(quantity)	RQ	SD	Data
		15.9141	14.9923	16.0255	15.2521	0.773349	0	1	0.860686	0.11363	1
		15.9313	15.169								0.807464
		16.2311	15.5952								0.897604
		15.691	14.5792	15.546	14.4641	1.08188	0.30853	0.807464			0.737677
		15.3366	14.4952								0.6081
		15.6103	14.3178								1.04877
		15.6116	14.6753	15.6438	14.7146	0.929198	0.155849	0.897604			0.798758
		15.7426	14.7311								0.572294
		15.577	14.7372								0.61425
		15.8192	15.9375	15.4937	14.2814	1.21229	0.43894	0.737677			0.626782
		15.2524	14.3119								0.659963
		15.4094	12.5948								0.45379
		15.6576	14.4137	15.622	14.131	1.49097	0.717621	0.6081	0.756981	0.21845	0.224606
		15.5232	14.6358								0.447001
		15.6852	13.3435								0.698594
		15.9466	14.9611	15.9062	15.2016	0.704649	-0.0686995	1.04877			0.653066
		15.8373	15.9019								0.361484
		15.9348	14.7418								1.04165
		18.1188	17.8322	18.0531	16.9556	1.09752	0.32417	0.798758			0.533979
		17.9474	17.2044								0.372046
		18.0932	15.8302								0.373579
		17.0469	15.558	17.0865	15.508	1.57852	0.805172	0.572294			0.272844
		16.9717	15.6278								0.53964
		17.241	15.3383								0.263971
		15.4991	13.7238	15.4588	13.9823	1.47645	0.703102	0.61425	0.588696	0.0919822	#DIV/0!
		15.4429	14.387								#DIV/0!
		15.4343	13.8362								#DIV/0!
		15.6925	13.337	15.6657	14.2184	1.44731	0.673965	0.626782			#DIV/0!
		15.6285	14.6177								#DIV/0!
		15.676	14.7005								#DIV/0!
		17.0305	15.0481	17.0029	15.63	1.37289	0.599543	0.659963			#DIV/0!
		16.9488	16.2554								#DIV/0!
		17.0294	15.5865								#DIV/0!
		15.5027	12.7183	15.4217	13.5084	1.91325	1.1399	0.45379			#DIV/0!
		15.3387	14.025								#DIV/0!
		15.4236	13.782								#DIV/0!
		15.7413	12.9781	15.8206	12.8927	2.92788	2.15453	0.224606	0.505817	0.21709	#DIV/0!
		15.7548	12.9155								#DIV/0!
		15.9656	12.7845								#DIV/0!
		16.4407	14.173	16.2965	14.3615	1.935	1.16165	0.447001			#DIV/0!
		16.3473	13.8699								#DIV/0!
		16.1014	15.0415								#DIV/0!
		15.9244	14.9521	15.8669	14.576	1.29082	0.517473	0.698594			#DIV/0!
		15.6093	14.343								#DIV/0!
		16.067	14.433								#DIV/0!
		16.0831	14.7181	16.0055	14.6175	1.38805	0.6147	0.653066			#DIV/0!
		16.0131	14.8042								#DIV/0!
		15.9205	14.3302								#DIV/0!
		15.882	14.3546	15.743	13.5017	2.24134	1.468	0.361484	0.57729	0.31948	#DIV/0!
		15.8424	12.882								#DIV/0!
		15.5047	13.2685								#DIV/0!
		21.3794	21.3323	21.4592	20.7447	0.714479	-0.0588694	1.04165			#DIV/0!
		21.595	19.9352								#DIV/0!
		21.4032	20.9667								#DIV/0!
		15.184	13.7969	15.0112	13.3327	1.67849	0.905144	0.533979			#DIV/0!
		14.9051	13.5755								#DIV/0!
		14.9446	12.6259								#DIV/0!
		15.9285	14.4284	15.8795	13.6797	2.1998	1.42645	0.372046			#DIV/0!
		15.8925	13.1848								#DIV/0!
		15.8176	13.4259								#DIV/0!
		15.6417	14.3076	15.7456	13.5517	2.19386	1.42051	0.373579	0.362508	0.128124	#DIV/0!
		15.7905	13.0464								#DIV/0!
		15.8046	13.3012								#DIV/0!
		15.7498	13.3985	15.7068	13.0596	2.6472	1.87385	0.272844			#DIV/0!
		15.6344	12.9203
		15.7363	12.8602
		16.0272	14.9305	16.079	14.4157	1.66328	0.889931	0.53964
		16.0731	13.7999
		16.1367	14.5168
		15.7676	12.9078	15.7749	13.08	2.6949	1.92155	0.263971
		15.789	13.4679
		15.7682	12.8643
				#DIV/0!	#DIV/0!	#DIV/0!	#DIV/0!	#DIV/0!	#DIV/0!	#DIV/0!
				#DIV/0!	#DIV/0!	#DIV/0!	#DIV/0!	#DIV/0!
				#DIV/0!	#DIV/0!	#DIV/0!	#DIV/0!	#DIV/0!
				#DIV/0!	#DIV/0!	#DIV/0!	#DIV/0!	#DIV/0!
				#DIV/0!	#DIV/0!	#DIV/0!	#DIV/0!	#DIV/0!	#DIV/0!	#DIV/0!
				#DIV/0!	#DIV/0!	#DIV/0!	#DIV/0!	#DIV/0!
				#DIV/0!	#DIV/0!	#DIV/0!	#DIV/0!	#DIV/0!
				#DIV/0!	#DIV/0!	#DIV/0!	#DIV/0!	#DIV/0!
				#DIV/0!	#DIV/0!	#DIV/0!	#DIV/0!	#DIV/0!	#DIV/0!	#DIV/0!
				#DIV/0!	#DIV/0!	#DIV/0!	#DIV/0!	#DIV/0!
				#DIV/0!	#DIV/0!	#DIV/0!	#DIV/0!	#DIV/0!
				#DIV/0!	#DIV/0!	#DIV/0!	#DIV/0!	#DIV/0!
				#DIV/0!	#DIV/0!	#DIV/0!	#DIV/0!	#DIV/0!	#DIV/0!	#DIV/0!
				#DIV/0!	#DIV/0!	#DIV/0!	#DIV/0!	#DIV/0!
				#DIV/0!	#DIV/0!	#DIV/0!	#DIV/0!	#DIV/0!
				#DIV/0!	#DIV/0!	#DIV/0!	#DIV/0!	#DIV/0!
				#DIV/0!	#DIV/0!	#DIV/0!	#DIV/0!	#DIV/0!	#DIV/0!	#DIV/0!
				#DIV/0!	#DIV/0!	#DIV/0!	#DIV/0!	#DIV/0!
				#DIV/0!	#DIV/0!	#DIV/0!	#DIV/0!	#DIV/0!
				#DIV/0!	#DIV/0!	#DIV/0!	#DIV/0!	#DIV/0!
				#DIV/0!	#DIV/0!	#DIV/0!	#DIV/0!	#DIV/0!	#DIV/0!	#DIV/0!
				#DIV/0!	#DIV/0!	#DIV/0!	#DIV/0!	#DIV/0!
				#DIV/0!	#DIV/0!	#DIV/0!	#DIV/0!	#DIV/0!
				#DIV/0!	#DIV/0!	#DIV/0!	#DIV/0!	#DIV/0!
				#DIV/0!	#DIV/0!	#DIV/0!	#DIV/0!	#DIV/0!	#DIV/0!	#DIV/0!
				#DIV/0!	#DIV/0!	#DIV/0!	#DIV/0!	#DIV/0!
				#DIV/0!	#DIV/0!	#DIV/0!	#DIV/0!	#DIV/0!
				#DIV/0!	#DIV/0!	#DIV/0!	#DIV/0!	#DIV/0!
				#DIV/0!	#DIV/0!	#DIV/0!	#DIV/0!	#DIV/0!	#DIV/0!	#DIV/0!
				#DIV/0!	#DIV/0!	#DIV/0!	#DIV/0!	#DIV/0!
				#DIV/0!	#DIV/0!	#DIV/0!	#DIV/0!	#DIV/0!
				#DIV/0!	#DIV/0!	#DIV/0!	#DIV/0!	#DIV/0!
				#DIV/0!	#DIV/0!	#DIV/0!	#DIV/0!	#DIV/0!	#DIV/0!	#DIV/0!
				#DIV/0!	#DIV/0!	#DIV/0!	#DIV/0!	#DIV/0!
				#DIV/0!	#DIV/0!	#DIV/0!	#DIV/0!	#DIV/0!
				#DIV/0!	#DIV/0!	#DIV/0!	#DIV/0!	#DIV/0!
				#DIV/0!	#DIV/0!	#DIV/0!	#DIV/0!	#DIV/0!	#DIV/0!	#DIV/0!
				#DIV/0!	#DIV/0!	#DIV/0!	#DIV/0!	#DIV/0!
				#DIV/0!	#DIV/0!	#DIV/0!	#DIV/0!	#DIV/0!
				#DIV/0!	#DIV/0!	#DIV/0!	#DIV/0!	#DIV/0!
