# Supplementary material for: Taraxasterol Inhibits Tumor Growth by Inducing Apoptosis and Modulating the Tumor Microenvironment in Non-Small Cell Lung Cancer
Source: Cancers (Basel). 2022 Sep 24;14(19):4645. doi: 10.3390/cancers14194645 (PMC9562636; doi:10.3390/cancers14194645)
Supplement: Supplementary file 1 [file cancers-14-04645-s001.zip › cancers-1921606-original/pcr_tumor/raw data and calculation.xlsx]

## Sheet: Nca
Gene	Sample	Target Ct	Ref Ct	Average of Target CT	Average of Ref CT	△Ct	△△Ct	2^(-△△Ct)(quantity)	RQ	SD	Data
	CT1	27.6564	13.2033	27.758	13.2478	14.5102	0	1	0.862487	0.193177	1
		27.7545	13.0409								0.847916
		27.863	13.4992								1.0075
	CT2	28.3013	12.9373	28.0166	13.2684	14.7482	0.238007	0.847916			0.594531
		27.8042	13.3046								0.636426
		27.9442	13.5632								0.61421
	CT3	27.6681	12.9372	27.6253	13.1259	14.4994	-0.0107813	1.0075			#DIV/0!
		27.5913	13.1014								#DIV/0!
		27.6165	13.3391								#DIV/0!
	H1	30.6452	15.347	30.4327	15.1723	15.2604	0.750176	0.594531			#DIV/0!
		30.3179	14.9953								#DIV/0!
		30.3348	15.1746								#DIV/0!
	H2	29.9704	15.2093	30.2412	15.0791	15.1621	0.651935	0.636426	#DIV/0!	#DIV/0!	#DIV/0!
		30.559	14.949								#DIV/0!
		30.1943	15.0789								#DIV/0!
	H3	31.0632	15.0952	30.2719	15.0585	15.2134	0.703195	0.61421			#DIV/0!
		29.9657	15.0256								#DIV/0!
		29.7869	15.0548								#DIV/0!
				#DIV/0!	#DIV/0!	#DIV/0!	#DIV/0!	#DIV/0!			#DIV/0!
											#DIV/0!
											#DIV/0!
				#DIV/0!	#DIV/0!	#DIV/0!	#DIV/0!	#DIV/0!			#DIV/0!
											#DIV/0!
											#DIV/0!
				#DIV/0!	#DIV/0!	#DIV/0!	#DIV/0!	#DIV/0!	#DIV/0!	#DIV/0!	#DIV/0!
											#DIV/0!
											#DIV/0!
				#DIV/0!	#DIV/0!	#DIV/0!	#DIV/0!	#DIV/0!			#DIV/0!
											#DIV/0!
											#DIV/0!
				#DIV/0!	#DIV/0!	#DIV/0!	#DIV/0!	#DIV/0!			#DIV/0!
											#DIV/0!
											#DIV/0!
				#DIV/0!	#DIV/0!	#DIV/0!	#DIV/0!	#DIV/0!			#DIV/0!
											#DIV/0!
											#DIV/0!
				#DIV/0!	#DIV/0!	#DIV/0!	#DIV/0!	#DIV/0!	#DIV/0!	#DIV/0!	#DIV/0!
											#DIV/0!
											#DIV/0!
				#DIV/0!	#DIV/0!	#DIV/0!	#DIV/0!	#DIV/0!			#DIV/0!
											#DIV/0!
											#DIV/0!
				#DIV/0!	#DIV/0!	#DIV/0!	#DIV/0!	#DIV/0!			#DIV/0!
											#DIV/0!
											#DIV/0!
				#DIV/0!	#DIV/0!	#DIV/0!	#DIV/0!	#DIV/0!			#DIV/0!
											#DIV/0!
											#DIV/0!
				#DIV/0!	#DIV/0!	#DIV/0!	#DIV/0!	#DIV/0!	#DIV/0!	#DIV/0!	#DIV/0!
											#DIV/0!
											#DIV/0!
				#DIV/0!	#DIV/0!	#DIV/0!	#DIV/0!	#DIV/0!			#DIV/0!
											#DIV/0!
											#DIV/0!
				#DIV/0!	#DIV/0!	#DIV/0!	#DIV/0!	#DIV/0!			#DIV/0!
											#DIV/0!
											#DIV/0!
				#DIV/0!	#DIV/0!	#DIV/0!	#DIV/0!	#DIV/0!			#DIV/0!
											#DIV/0!
											#DIV/0!
				#DIV/0!	#DIV/0!	#DIV/0!	#DIV/0!	#DIV/0!	#DIV/0!	#DIV/0!	#DIV/0!
											#DIV/0!
											#DIV/0!
				#DIV/0!	#DIV/0!	#DIV/0!	#DIV/0!	#DIV/0!			#DIV/0!
				#DIV/0!	#DIV/0!	#DIV/0!	#DIV/0!	#DIV/0!
				#DIV/0!	#DIV/0!	#DIV/0!	#DIV/0!	#DIV/0!
				#DIV/0!	#DIV/0!	#DIV/0!	#DIV/0!	#DIV/0!	#DIV/0!	#DIV/0!
				#DIV/0!	#DIV/0!	#DIV/0!	#DIV/0!	#DIV/0!
				#DIV/0!	#DIV/0!	#DIV/0!	#DIV/0!	#DIV/0!
				#DIV/0!	#DIV/0!	#DIV/0!	#DIV/0!	#DIV/0!
				#DIV/0!	#DIV/0!	#DIV/0!	#DIV/0!	#DIV/0!	#DIV/0!	#DIV/0!
				#DIV/0!	#DIV/0!	#DIV/0!	#DIV/0!	#DIV/0!
				#DIV/0!	#DIV/0!	#DIV/0!	#DIV/0!	#DIV/0!
				#DIV/0!	#DIV/0!	#DIV/0!	#DIV/0!	#DIV/0!
				#DIV/0!	#DIV/0!	#DIV/0!	#DIV/0!	#DIV/0!	#DIV/0!	#DIV/0!
				#DIV/0!	#DIV/0!	#DIV/0!	#DIV/0!	#DIV/0!
				#DIV/0!	#DIV/0!	#DIV/0!	#DIV/0!	#DIV/0!
				#DIV/0!	#DIV/0!	#DIV/0!	#DIV/0!	#DIV/0!
				#DIV/0!	#DIV/0!	#DIV/0!	#DIV/0!	#DIV/0!	#DIV/0!	#DIV/0!
				#DIV/0!	#DIV/0!	#DIV/0!	#DIV/0!	#DIV/0!
				#DIV/0!	#DIV/0!	#DIV/0!	#DIV/0!	#DIV/0!
				#DIV/0!	#DIV/0!	#DIV/0!	#DIV/0!	#DIV/0!
				#DIV/0!	#DIV/0!	#DIV/0!	#DIV/0!	#DIV/0!	#DIV/0!	#DIV/0!
				#DIV/0!	#DIV/0!	#DIV/0!	#DIV/0!	#DIV/0!
				#DIV/0!	#DIV/0!	#DIV/0!	#DIV/0!	#DIV/0!
				#DIV/0!	#DIV/0!	#DIV/0!	#DIV/0!	#DIV/0!
				#DIV/0!	#DIV/0!	#DIV/0!	#DIV/0!	#DIV/0!	#DIV/0!	#DIV/0!
				#DIV/0!	#DIV/0!	#DIV/0!	#DIV/0!	#DIV/0!
				#DIV/0!	#DIV/0!	#DIV/0!	#DIV/0!	#DIV/0!
				#DIV/0!	#DIV/0!	#DIV/0!	#DIV/0!	#DIV/0!
				#DIV/0!	#DIV/0!	#DIV/0!	#DIV/0!	#DIV/0!	#DIV/0!	#DIV/0!
				#DIV/0!	#DIV/0!	#DIV/0!	#DIV/0!	#DIV/0!
				#DIV/0!	#DIV/0!	#DIV/0!	#DIV/0!	#DIV/0!
				#DIV/0!	#DIV/0!	#DIV/0!	#DIV/0!	#DIV/0!
				#DIV/0!	#DIV/0!	#DIV/0!	#DIV/0!	#DIV/0!	#DIV/0!	#DIV/0!
				#DIV/0!	#DIV/0!	#DIV/0!	#DIV/0!	#DIV/0!
				#DIV/0!	#DIV/0!	#DIV/0!	#DIV/0!	#DIV/0!
				#DIV/0!	#DIV/0!	#DIV/0!	#DIV/0!	#DIV/0!
				#DIV/0!	#DIV/0!	#DIV/0!	#DIV/0!	#DIV/0!	#DIV/0!	#DIV/0!
				#DIV/0!	#DIV/0!	#DIV/0!	#DIV/0!	#DIV/0!
				#DIV/0!	#DIV/0!	#DIV/0!	#DIV/0!	#DIV/0!
				#DIV/0!	#DIV/0!	#DIV/0!	#DIV/0!	#DIV/0!
				#DIV/0!	#DIV/0!	#DIV/0!	#DIV/0!	#DIV/0!	#DIV/0!	#DIV/0!
				#DIV/0!	#DIV/0!	#DIV/0!	#DIV/0!	#DIV/0!
				#DIV/0!	#DIV/0!	#DIV/0!	#DIV/0!	#DIV/0!
				#DIV/0!	#DIV/0!	#DIV/0!	#DIV/0!	#DIV/0!

## Sheet: Slug
Gene	Sample	Target Ct	Ref Ct	Average of Target CT	Average of Ref CT	△Ct	△△Ct	2^(-△△Ct)(quantity)	RQ	SD	Data
		29.243	13.2033	29.4775	13.2478	16.2297	0	1	0.956128	0.147778	1
		29.2608	13.0409								1.12661
		29.9288	13.4992								0.924943
		29.3218	12.9373	29.3261	13.2684	16.0577	-0.171994	1.12661			0.772955
		29.4571	13.3046								0.608646
		29.1994	13.5632								0.703747
		29.6767	12.9372	29.4682	13.1259	16.3423	0.112563	0.924943			#DIV/0!
		29.4526	13.1014								#DIV/0!
		29.2753	13.3391								#DIV/0!
		31.7358	15.347	31.7735	15.1723	16.6013	0.371544	0.772955			#DIV/0!
		31.3865	14.9953								#DIV/0!
		32.1984	15.1746								#DIV/0!
		32.4262	15.2093	32.0251	15.0791	16.946	0.716325	0.608646	#DIV/0!	#DIV/0!	#DIV/0!
		31.6208	14.949								#DIV/0!
		32.0283	15.0789								#DIV/0!
		32.0701	15.0952	31.7951	15.0585	16.7366	0.506872	0.703747			#DIV/0!
		31.5452	15.0256								#DIV/0!
		31.7701	15.0548								#DIV/0!
				#DIV/0!	#DIV/0!	#DIV/0!	#DIV/0!	#DIV/0!			#DIV/0!
											#DIV/0!
											#DIV/0!
				#DIV/0!	#DIV/0!	#DIV/0!	#DIV/0!	#DIV/0!			#DIV/0!
											#DIV/0!
											#DIV/0!
				#DIV/0!	#DIV/0!	#DIV/0!	#DIV/0!	#DIV/0!	#DIV/0!	#DIV/0!	#DIV/0!
											#DIV/0!
											#DIV/0!
				#DIV/0!	#DIV/0!	#DIV/0!	#DIV/0!	#DIV/0!			#DIV/0!
											#DIV/0!
											#DIV/0!
				#DIV/0!	#DIV/0!	#DIV/0!	#DIV/0!	#DIV/0!			#DIV/0!
											#DIV/0!
											#DIV/0!
				#DIV/0!	#DIV/0!	#DIV/0!	#DIV/0!	#DIV/0!			#DIV/0!
											#DIV/0!
											#DIV/0!
				#DIV/0!	#DIV/0!	#DIV/0!	#DIV/0!	#DIV/0!	#DIV/0!	#DIV/0!	#DIV/0!
											#DIV/0!
											#DIV/0!
				#DIV/0!	#DIV/0!	#DIV/0!	#DIV/0!	#DIV/0!			#DIV/0!
											#DIV/0!
											#DIV/0!
				#DIV/0!	#DIV/0!	#DIV/0!	#DIV/0!	#DIV/0!			#DIV/0!
											#DIV/0!
											#DIV/0!
				#DIV/0!	#DIV/0!	#DIV/0!	#DIV/0!	#DIV/0!			#DIV/0!
											#DIV/0!
											#DIV/0!
				#DIV/0!	#DIV/0!	#DIV/0!	#DIV/0!	#DIV/0!	#DIV/0!	#DIV/0!	#DIV/0!
											#DIV/0!
											#DIV/0!
				#DIV/0!	#DIV/0!	#DIV/0!	#DIV/0!	#DIV/0!			#DIV/0!
											#DIV/0!
											#DIV/0!
				#DIV/0!	#DIV/0!	#DIV/0!	#DIV/0!	#DIV/0!			#DIV/0!
											#DIV/0!
											#DIV/0!
				#DIV/0!	#DIV/0!	#DIV/0!	#DIV/0!	#DIV/0!			#DIV/0!
											#DIV/0!
											#DIV/0!
				#DIV/0!	#DIV/0!	#DIV/0!	#DIV/0!	#DIV/0!	#DIV/0!	#DIV/0!	#DIV/0!
											#DIV/0!
											#DIV/0!
				#DIV/0!	#DIV/0!	#DIV/0!	#DIV/0!	#DIV/0!			#DIV/0!
				#DIV/0!	#DIV/0!	#DIV/0!	#DIV/0!	#DIV/0!
				#DIV/0!	#DIV/0!	#DIV/0!	#DIV/0!	#DIV/0!
				#DIV/0!	#DIV/0!	#DIV/0!	#DIV/0!	#DIV/0!	#DIV/0!	#DIV/0!
				#DIV/0!	#DIV/0!	#DIV/0!	#DIV/0!	#DIV/0!
				#DIV/0!	#DIV/0!	#DIV/0!	#DIV/0!	#DIV/0!
				#DIV/0!	#DIV/0!	#DIV/0!	#DIV/0!	#DIV/0!
				#DIV/0!	#DIV/0!	#DIV/0!	#DIV/0!	#DIV/0!	#DIV/0!	#DIV/0!
				#DIV/0!	#DIV/0!	#DIV/0!	#DIV/0!	#DIV/0!
				#DIV/0!	#DIV/0!	#DIV/0!	#DIV/0!	#DIV/0!
				#DIV/0!	#DIV/0!	#DIV/0!	#DIV/0!	#DIV/0!
				#DIV/0!	#DIV/0!	#DIV/0!	#DIV/0!	#DIV/0!	#DIV/0!	#DIV/0!
				#DIV/0!	#DIV/0!	#DIV/0!	#DIV/0!	#DIV/0!
				#DIV/0!	#DIV/0!	#DIV/0!	#DIV/0!	#DIV/0!
				#DIV/0!	#DIV/0!	#DIV/0!	#DIV/0!	#DIV/0!
				#DIV/0!	#DIV/0!	#DIV/0!	#DIV/0!	#DIV/0!	#DIV/0!	#DIV/0!
				#DIV/0!	#DIV/0!	#DIV/0!	#DIV/0!	#DIV/0!
				#DIV/0!	#DIV/0!	#DIV/0!	#DIV/0!	#DIV/0!
				#DIV/0!	#DIV/0!	#DIV/0!	#DIV/0!	#DIV/0!
				#DIV/0!	#DIV/0!	#DIV/0!	#DIV/0!	#DIV/0!	#DIV/0!	#DIV/0!
				#DIV/0!	#DIV/0!	#DIV/0!	#DIV/0!	#DIV/0!
				#DIV/0!	#DIV/0!	#DIV/0!	#DIV/0!	#DIV/0!
				#DIV/0!	#DIV/0!	#DIV/0!	#DIV/0!	#DIV/0!
				#DIV/0!	#DIV/0!	#DIV/0!	#DIV/0!	#DIV/0!	#DIV/0!	#DIV/0!
				#DIV/0!	#DIV/0!	#DIV/0!	#DIV/0!	#DIV/0!
				#DIV/0!	#DIV/0!	#DIV/0!	#DIV/0!	#DIV/0!
				#DIV/0!	#DIV/0!	#DIV/0!	#DIV/0!	#DIV/0!
				#DIV/0!	#DIV/0!	#DIV/0!	#DIV/0!	#DIV/0!	#DIV/0!	#DIV/0!
				#DIV/0!	#DIV/0!	#DIV/0!	#DIV/0!	#DIV/0!
				#DIV/0!	#DIV/0!	#DIV/0!	#DIV/0!	#DIV/0!
				#DIV/0!	#DIV/0!	#DIV/0!	#DIV/0!	#DIV/0!
				#DIV/0!	#DIV/0!	#DIV/0!	#DIV/0!	#DIV/0!	#DIV/0!	#DIV/0!
				#DIV/0!	#DIV/0!	#DIV/0!	#DIV/0!	#DIV/0!
				#DIV/0!	#DIV/0!	#DIV/0!	#DIV/0!	#DIV/0!
				#DIV/0!	#DIV/0!	#DIV/0!	#DIV/0!	#DIV/0!
				#DIV/0!	#DIV/0!	#DIV/0!	#DIV/0!	#DIV/0!	#DIV/0!	#DIV/0!
				#DIV/0!	#DIV/0!	#DIV/0!	#DIV/0!	#DIV/0!
				#DIV/0!	#DIV/0!	#DIV/0!	#DIV/0!	#DIV/0!
				#DIV/0!	#DIV/0!	#DIV/0!	#DIV/0!	#DIV/0!
				#DIV/0!	#DIV/0!	#DIV/0!	#DIV/0!	#DIV/0!	#DIV/0!	#DIV/0!
				#DIV/0!	#DIV/0!	#DIV/0!	#DIV/0!	#DIV/0!
				#DIV/0!	#DIV/0!	#DIV/0!	#DIV/0!	#DIV/0!
				#DIV/0!	#DIV/0!	#DIV/0!	#DIV/0!	#DIV/0!

## Sheet: Eca
Gene	Sample	Target Ct	Ref Ct	Average of Target CT	Average of Ref CT	△Ct	△△Ct	2^(-△△Ct)(quantity)	RQ	SD	Data
		22.5984	13.2033	23.0012	13.2478	9.75344	0	1	1.25576	0.334268	1.48491
		23.5702	13.0409								0.939729
		22.835	13.4992								1.77263
		22.375	12.9373	22.3452	13.2684	9.07681	-0.676635	1.59841			0.939729
		22.2537	13.3046								1.77263
		22.4069	13.5632								2.02352
		22.4565	12.9372	22.309	13.1259	9.18307	-0.570376	1.48491			#DIV/0!
		22.1455	13.1014								#DIV/0!
		22.325	13.3391								#DIV/0!
		24.3912	15.347	25.0154	15.1723	9.84313	0.0896839	0.939729			#DIV/0!
		25.8205	14.9953								#DIV/0!
		24.8344	15.1746								#DIV/0!
		24.2011	15.2093	24.0066	15.0791	8.92755	-0.825892	1.77263	#DIV/0!	#DIV/0!	#DIV/0!
		23.8646	14.949								#DIV/0!
		23.9541	15.0789								#DIV/0!
		23.8769	15.0952	23.7951	15.0585	8.73657	-1.01687	2.02352			#DIV/0!
		23.5357	15.0256								#DIV/0!
		23.9728	15.0548								#DIV/0!
				#DIV/0!	#DIV/0!	#DIV/0!	#DIV/0!	#DIV/0!			#DIV/0!
											#DIV/0!
											#DIV/0!
				#DIV/0!	#DIV/0!	#DIV/0!	#DIV/0!	#DIV/0!			#DIV/0!
											#DIV/0!
											#DIV/0!
				#DIV/0!	#DIV/0!	#DIV/0!	#DIV/0!	#DIV/0!	#DIV/0!	#DIV/0!	#DIV/0!
											#DIV/0!
											#DIV/0!
				#DIV/0!	#DIV/0!	#DIV/0!	#DIV/0!	#DIV/0!			#DIV/0!
											#DIV/0!
											#DIV/0!
				#DIV/0!	#DIV/0!	#DIV/0!	#DIV/0!	#DIV/0!			#DIV/0!
											#DIV/0!
											#DIV/0!
				#DIV/0!	#DIV/0!	#DIV/0!	#DIV/0!	#DIV/0!			#DIV/0!
											#DIV/0!
											#DIV/0!
				#DIV/0!	#DIV/0!	#DIV/0!	#DIV/0!	#DIV/0!	#DIV/0!	#DIV/0!	#DIV/0!
											#DIV/0!
											#DIV/0!
				#DIV/0!	#DIV/0!	#DIV/0!	#DIV/0!	#DIV/0!			#DIV/0!
											#DIV/0!
											#DIV/0!
				#DIV/0!	#DIV/0!	#DIV/0!	#DIV/0!	#DIV/0!			#DIV/0!
											#DIV/0!
											#DIV/0!
				#DIV/0!	#DIV/0!	#DIV/0!	#DIV/0!	#DIV/0!			#DIV/0!
											#DIV/0!
											#DIV/0!
				#DIV/0!	#DIV/0!	#DIV/0!	#DIV/0!	#DIV/0!	#DIV/0!	#DIV/0!	#DIV/0!
											#DIV/0!
											#DIV/0!
				#DIV/0!	#DIV/0!	#DIV/0!	#DIV/0!	#DIV/0!			#DIV/0!
											#DIV/0!
											#DIV/0!
				#DIV/0!	#DIV/0!	#DIV/0!	#DIV/0!	#DIV/0!			#DIV/0!
											#DIV/0!
											#DIV/0!
				#DIV/0!	#DIV/0!	#DIV/0!	#DIV/0!	#DIV/0!			#DIV/0!
											#DIV/0!
											#DIV/0!
				#DIV/0!	#DIV/0!	#DIV/0!	#DIV/0!	#DIV/0!	#DIV/0!	#DIV/0!	#DIV/0!
											#DIV/0!
											#DIV/0!
				#DIV/0!	#DIV/0!	#DIV/0!	#DIV/0!	#DIV/0!			#DIV/0!
				#DIV/0!	#DIV/0!	#DIV/0!	#DIV/0!	#DIV/0!
				#DIV/0!	#DIV/0!	#DIV/0!	#DIV/0!	#DIV/0!
				#DIV/0!	#DIV/0!	#DIV/0!	#DIV/0!	#DIV/0!	#DIV/0!	#DIV/0!
				#DIV/0!	#DIV/0!	#DIV/0!	#DIV/0!	#DIV/0!
				#DIV/0!	#DIV/0!	#DIV/0!	#DIV/0!	#DIV/0!
				#DIV/0!	#DIV/0!	#DIV/0!	#DIV/0!	#DIV/0!
				#DIV/0!	#DIV/0!	#DIV/0!	#DIV/0!	#DIV/0!	#DIV/0!	#DIV/0!
				#DIV/0!	#DIV/0!	#DIV/0!	#DIV/0!	#DIV/0!
				#DIV/0!	#DIV/0!	#DIV/0!	#DIV/0!	#DIV/0!
				#DIV/0!	#DIV/0!	#DIV/0!	#DIV/0!	#DIV/0!
				#DIV/0!	#DIV/0!	#DIV/0!	#DIV/0!	#DIV/0!	#DIV/0!	#DIV/0!
				#DIV/0!	#DIV/0!	#DIV/0!	#DIV/0!	#DIV/0!
				#DIV/0!	#DIV/0!	#DIV/0!	#DIV/0!	#DIV/0!
				#DIV/0!	#DIV/0!	#DIV/0!	#DIV/0!	#DIV/0!
				#DIV/0!	#DIV/0!	#DIV/0!	#DIV/0!	#DIV/0!	#DIV/0!	#DIV/0!
				#DIV/0!	#DIV/0!	#DIV/0!	#DIV/0!	#DIV/0!
				#DIV/0!	#DIV/0!	#DIV/0!	#DIV/0!	#DIV/0!
				#DIV/0!	#DIV/0!	#DIV/0!	#DIV/0!	#DIV/0!
				#DIV/0!	#DIV/0!	#DIV/0!	#DIV/0!	#DIV/0!	#DIV/0!	#DIV/0!
				#DIV/0!	#DIV/0!	#DIV/0!	#DIV/0!	#DIV/0!
				#DIV/0!	#DIV/0!	#DIV/0!	#DIV/0!	#DIV/0!
				#DIV/0!	#DIV/0!	#DIV/0!	#DIV/0!	#DIV/0!
				#DIV/0!	#DIV/0!	#DIV/0!	#DIV/0!	#DIV/0!	#DIV/0!	#DIV/0!
				#DIV/0!	#DIV/0!	#DIV/0!	#DIV/0!	#DIV/0!
				#DIV/0!	#DIV/0!	#DIV/0!	#DIV/0!	#DIV/0!
				#DIV/0!	#DIV/0!	#DIV/0!	#DIV/0!	#DIV/0!
				#DIV/0!	#DIV/0!	#DIV/0!	#DIV/0!	#DIV/0!	#DIV/0!	#DIV/0!
				#DIV/0!	#DIV/0!	#DIV/0!	#DIV/0!	#DIV/0!
				#DIV/0!	#DIV/0!	#DIV/0!	#DIV/0!	#DIV/0!
				#DIV/0!	#DIV/0!	#DIV/0!	#DIV/0!	#DIV/0!
				#DIV/0!	#DIV/0!	#DIV/0!	#DIV/0!	#DIV/0!	#DIV/0!	#DIV/0!
				#DIV/0!	#DIV/0!	#DIV/0!	#DIV/0!	#DIV/0!
				#DIV/0!	#DIV/0!	#DIV/0!	#DIV/0!	#DIV/0!
				#DIV/0!	#DIV/0!	#DIV/0!	#DIV/0!	#DIV/0!
				#DIV/0!	#DIV/0!	#DIV/0!	#DIV/0!	#DIV/0!	#DIV/0!	#DIV/0!
				#DIV/0!	#DIV/0!	#DIV/0!	#DIV/0!	#DIV/0!
				#DIV/0!	#DIV/0!	#DIV/0!	#DIV/0!	#DIV/0!
				#DIV/0!	#DIV/0!	#DIV/0!	#DIV/0!	#DIV/0!
				#DIV/0!	#DIV/0!	#DIV/0!	#DIV/0!	#DIV/0!	#DIV/0!	#DIV/0!
				#DIV/0!	#DIV/0!	#DIV/0!	#DIV/0!	#DIV/0!
				#DIV/0!	#DIV/0!	#DIV/0!	#DIV/0!	#DIV/0!
				#DIV/0!	#DIV/0!	#DIV/0!	#DIV/0!	#DIV/0!

## Sheet: Snail1
Gene	Sample	Target Ct	Ref Ct	Average of Target CT	Average of Ref CT	△Ct	△△Ct	2^(-△△Ct)(quantity)	RQ	SD	Data
		23.7127	13.2033	23.4809	13.2478	10.2331	0	1	0.846412	0.379367	1
		23.5463	13.0409								0.811273
		23.1835	13.4992								1.23436
		23.0101	12.9373	23.8032	13.2684	10.5348	0.301741	0.811273			0.340019
		23.4962	13.3046								0.3235
		24.9032	13.5632								0.380299
		23.1384	12.9372	23.0552	13.1259	9.92931	-0.303759	1.23436			#DIV/0!
		22.8164	13.1014								#DIV/0!
		23.2108	13.3391								#DIV/0!
		27.374	15.347	26.9617	15.1723	11.7894	1.55631	0.340019			#DIV/0!
		26.9193	14.9953								#DIV/0!
		26.5917	15.1746								#DIV/0!
		27.0149	15.2093	26.9403	15.0791	11.8612	1.62816	0.3235	#DIV/0!	#DIV/0!	#DIV/0!
		26.8855	14.949								#DIV/0!
		26.9205	15.0789								#DIV/0!
		26.6796	15.0952	26.6864	15.0585	11.6279	1.39479	0.380299			#DIV/0!
		26.5992	15.0256								#DIV/0!
		26.7804	15.0548								#DIV/0!
				#DIV/0!	#DIV/0!	#DIV/0!	#DIV/0!	#DIV/0!			#DIV/0!
											#DIV/0!
											#DIV/0!
				#DIV/0!	#DIV/0!	#DIV/0!	#DIV/0!	#DIV/0!			#DIV/0!
											#DIV/0!
											#DIV/0!
				#DIV/0!	#DIV/0!	#DIV/0!	#DIV/0!	#DIV/0!	#DIV/0!	#DIV/0!	#DIV/0!
											#DIV/0!
											#DIV/0!
				#DIV/0!	#DIV/0!	#DIV/0!	#DIV/0!	#DIV/0!			#DIV/0!
											#DIV/0!
											#DIV/0!
				#DIV/0!	#DIV/0!	#DIV/0!	#DIV/0!	#DIV/0!			#DIV/0!
											#DIV/0!
											#DIV/0!
				#DIV/0!	#DIV/0!	#DIV/0!	#DIV/0!	#DIV/0!			#DIV/0!
											#DIV/0!
											#DIV/0!
				#DIV/0!	#DIV/0!	#DIV/0!	#DIV/0!	#DIV/0!	#DIV/0!	#DIV/0!	#DIV/0!
											#DIV/0!
											#DIV/0!
				#DIV/0!	#DIV/0!	#DIV/0!	#DIV/0!	#DIV/0!			#DIV/0!
											#DIV/0!
											#DIV/0!
				#DIV/0!	#DIV/0!	#DIV/0!	#DIV/0!	#DIV/0!			#DIV/0!
											#DIV/0!
											#DIV/0!
				#DIV/0!	#DIV/0!	#DIV/0!	#DIV/0!	#DIV/0!			#DIV/0!
											#DIV/0!
											#DIV/0!
				#DIV/0!	#DIV/0!	#DIV/0!	#DIV/0!	#DIV/0!	#DIV/0!	#DIV/0!	#DIV/0!
											#DIV/0!
											#DIV/0!
				#DIV/0!	#DIV/0!	#DIV/0!	#DIV/0!	#DIV/0!			#DIV/0!
											#DIV/0!
											#DIV/0!
				#DIV/0!	#DIV/0!	#DIV/0!	#DIV/0!	#DIV/0!			#DIV/0!
											#DIV/0!
											#DIV/0!
				#DIV/0!	#DIV/0!	#DIV/0!	#DIV/0!	#DIV/0!			#DIV/0!
											#DIV/0!
											#DIV/0!
				#DIV/0!	#DIV/0!	#DIV/0!	#DIV/0!	#DIV/0!	#DIV/0!	#DIV/0!	#DIV/0!
											#DIV/0!
											#DIV/0!
				#DIV/0!	#DIV/0!	#DIV/0!	#DIV/0!	#DIV/0!			#DIV/0!
				#DIV/0!	#DIV/0!	#DIV/0!	#DIV/0!	#DIV/0!
				#DIV/0!	#DIV/0!	#DIV/0!	#DIV/0!	#DIV/0!
				#DIV/0!	#DIV/0!	#DIV/0!	#DIV/0!	#DIV/0!	#DIV/0!	#DIV/0!
				#DIV/0!	#DIV/0!	#DIV/0!	#DIV/0!	#DIV/0!
				#DIV/0!	#DIV/0!	#DIV/0!	#DIV/0!	#DIV/0!
				#DIV/0!	#DIV/0!	#DIV/0!	#DIV/0!	#DIV/0!
				#DIV/0!	#DIV/0!	#DIV/0!	#DIV/0!	#DIV/0!	#DIV/0!	#DIV/0!
				#DIV/0!	#DIV/0!	#DIV/0!	#DIV/0!	#DIV/0!
				#DIV/0!	#DIV/0!	#DIV/0!	#DIV/0!	#DIV/0!
				#DIV/0!	#DIV/0!	#DIV/0!	#DIV/0!	#DIV/0!
				#DIV/0!	#DIV/0!	#DIV/0!	#DIV/0!	#DIV/0!	#DIV/0!	#DIV/0!
				#DIV/0!	#DIV/0!	#DIV/0!	#DIV/0!	#DIV/0!
				#DIV/0!	#DIV/0!	#DIV/0!	#DIV/0!	#DIV/0!
				#DIV/0!	#DIV/0!	#DIV/0!	#DIV/0!	#DIV/0!
				#DIV/0!	#DIV/0!	#DIV/0!	#DIV/0!	#DIV/0!	#DIV/0!	#DIV/0!
				#DIV/0!	#DIV/0!	#DIV/0!	#DIV/0!	#DIV/0!
				#DIV/0!	#DIV/0!	#DIV/0!	#DIV/0!	#DIV/0!
				#DIV/0!	#DIV/0!	#DIV/0!	#DIV/0!	#DIV/0!
				#DIV/0!	#DIV/0!	#DIV/0!	#DIV/0!	#DIV/0!	#DIV/0!	#DIV/0!
				#DIV/0!	#DIV/0!	#DIV/0!	#DIV/0!	#DIV/0!
				#DIV/0!	#DIV/0!	#DIV/0!	#DIV/0!	#DIV/0!
				#DIV/0!	#DIV/0!	#DIV/0!	#DIV/0!	#DIV/0!
				#DIV/0!	#DIV/0!	#DIV/0!	#DIV/0!	#DIV/0!	#DIV/0!	#DIV/0!
				#DIV/0!	#DIV/0!	#DIV/0!	#DIV/0!	#DIV/0!
				#DIV/0!	#DIV/0!	#DIV/0!	#DIV/0!	#DIV/0!
				#DIV/0!	#DIV/0!	#DIV/0!	#DIV/0!	#DIV/0!
				#DIV/0!	#DIV/0!	#DIV/0!	#DIV/0!	#DIV/0!	#DIV/0!	#DIV/0!
				#DIV/0!	#DIV/0!	#DIV/0!	#DIV/0!	#DIV/0!
				#DIV/0!	#DIV/0!	#DIV/0!	#DIV/0!	#DIV/0!
				#DIV/0!	#DIV/0!	#DIV/0!	#DIV/0!	#DIV/0!
				#DIV/0!	#DIV/0!	#DIV/0!	#DIV/0!	#DIV/0!	#DIV/0!	#DIV/0!
				#DIV/0!	#DIV/0!	#DIV/0!	#DIV/0!	#DIV/0!
				#DIV/0!	#DIV/0!	#DIV/0!	#DIV/0!	#DIV/0!
				#DIV/0!	#DIV/0!	#DIV/0!	#DIV/0!	#DIV/0!
				#DIV/0!	#DIV/0!	#DIV/0!	#DIV/0!	#DIV/0!	#DIV/0!	#DIV/0!
				#DIV/0!	#DIV/0!	#DIV/0!	#DIV/0!	#DIV/0!
				#DIV/0!	#DIV/0!	#DIV/0!	#DIV/0!	#DIV/0!
				#DIV/0!	#DIV/0!	#DIV/0!	#DIV/0!	#DIV/0!
				#DIV/0!	#DIV/0!	#DIV/0!	#DIV/0!	#DIV/0!	#DIV/0!	#DIV/0!
				#DIV/0!	#DIV/0!	#DIV/0!	#DIV/0!	#DIV/0!
				#DIV/0!	#DIV/0!	#DIV/0!	#DIV/0!	#DIV/0!
				#DIV/0!	#DIV/0!	#DIV/0!	#DIV/0!	#DIV/0!

## Sheet: Vim
Gene	Sample	Target Ct	Ref Ct	Average of Target CT	Average of Ref CT	△Ct	△△Ct	2^(-△△Ct)(quantity)	RQ	SD	Data
		13.1606	13.2033	13.1559	13.2478	-0.091904	0	1	1.11227	0.109225	1
		13.2133	13.0409								1.23942
		13.0938	13.4992								1.16359
		12.8386	12.9373	12.8668	13.2684	-0.401572	-0.309668	1.23942			1.04606
		12.9062	13.3046								1.14184
		12.8555	13.5632								1.12082
		12.8134	12.9372	12.8154	13.1259	-0.310489	-0.218585	1.16359			#DIV/0!
		12.8382	13.1014								#DIV/0!
		12.7947	13.3391								#DIV/0!
		14.9239	15.347	15.0154	15.1723	-0.156864	-0.0649598	1.04606			#DIV/0!
		15.0275	14.9953								#DIV/0!
		15.0948	15.1746								#DIV/0!
		14.7322	15.2093	14.7958	15.0791	-0.283263	-0.191359	1.14184	#DIV/0!	#DIV/0!	#DIV/0!
		14.8387	14.949								#DIV/0!
		14.8166	15.0789								#DIV/0!
		14.6899	15.0952	14.8021	15.0585	-0.256458	-0.164554	1.12082			#DIV/0!
		14.9203	15.0256								#DIV/0!
		14.796	15.0548								#DIV/0!
				#DIV/0!	#DIV/0!	#DIV/0!	#DIV/0!	#DIV/0!			#DIV/0!
											#DIV/0!
											#DIV/0!
				#DIV/0!	#DIV/0!	#DIV/0!	#DIV/0!	#DIV/0!			#DIV/0!
											#DIV/0!
											#DIV/0!
				#DIV/0!	#DIV/0!	#DIV/0!	#DIV/0!	#DIV/0!	#DIV/0!	#DIV/0!	#DIV/0!
											#DIV/0!
											#DIV/0!
				#DIV/0!	#DIV/0!	#DIV/0!	#DIV/0!	#DIV/0!			#DIV/0!
											#DIV/0!
											#DIV/0!
				#DIV/0!	#DIV/0!	#DIV/0!	#DIV/0!	#DIV/0!			#DIV/0!
											#DIV/0!
											#DIV/0!
				#DIV/0!	#DIV/0!	#DIV/0!	#DIV/0!	#DIV/0!			#DIV/0!
											#DIV/0!
											#DIV/0!
				#DIV/0!	#DIV/0!	#DIV/0!	#DIV/0!	#DIV/0!	#DIV/0!	#DIV/0!	#DIV/0!
											#DIV/0!
											#DIV/0!
				#DIV/0!	#DIV/0!	#DIV/0!	#DIV/0!	#DIV/0!			#DIV/0!
											#DIV/0!
											#DIV/0!
				#DIV/0!	#DIV/0!	#DIV/0!	#DIV/0!	#DIV/0!			#DIV/0!
											#DIV/0!
											#DIV/0!
				#DIV/0!	#DIV/0!	#DIV/0!	#DIV/0!	#DIV/0!			#DIV/0!
											#DIV/0!
											#DIV/0!
				#DIV/0!	#DIV/0!	#DIV/0!	#DIV/0!	#DIV/0!	#DIV/0!	#DIV/0!	#DIV/0!
											#DIV/0!
											#DIV/0!
				#DIV/0!	#DIV/0!	#DIV/0!	#DIV/0!	#DIV/0!			#DIV/0!
											#DIV/0!
											#DIV/0!
				#DIV/0!	#DIV/0!	#DIV/0!	#DIV/0!	#DIV/0!			#DIV/0!
											#DIV/0!
											#DIV/0!
				#DIV/0!	#DIV/0!	#DIV/0!	#DIV/0!	#DIV/0!			#DIV/0!
											#DIV/0!
											#DIV/0!
				#DIV/0!	#DIV/0!	#DIV/0!	#DIV/0!	#DIV/0!	#DIV/0!	#DIV/0!	#DIV/0!
											#DIV/0!
											#DIV/0!
				#DIV/0!	#DIV/0!	#DIV/0!	#DIV/0!	#DIV/0!			#DIV/0!
				#DIV/0!	#DIV/0!	#DIV/0!	#DIV/0!	#DIV/0!
				#DIV/0!	#DIV/0!	#DIV/0!	#DIV/0!	#DIV/0!
				#DIV/0!	#DIV/0!	#DIV/0!	#DIV/0!	#DIV/0!	#DIV/0!	#DIV/0!
				#DIV/0!	#DIV/0!	#DIV/0!	#DIV/0!	#DIV/0!
				#DIV/0!	#DIV/0!	#DIV/0!	#DIV/0!	#DIV/0!
				#DIV/0!	#DIV/0!	#DIV/0!	#DIV/0!	#DIV/0!
				#DIV/0!	#DIV/0!	#DIV/0!	#DIV/0!	#DIV/0!	#DIV/0!	#DIV/0!
				#DIV/0!	#DIV/0!	#DIV/0!	#DIV/0!	#DIV/0!
				#DIV/0!	#DIV/0!	#DIV/0!	#DIV/0!	#DIV/0!
				#DIV/0!	#DIV/0!	#DIV/0!	#DIV/0!	#DIV/0!
				#DIV/0!	#DIV/0!	#DIV/0!	#DIV/0!	#DIV/0!	#DIV/0!	#DIV/0!
				#DIV/0!	#DIV/0!	#DIV/0!	#DIV/0!	#DIV/0!
				#DIV/0!	#DIV/0!	#DIV/0!	#DIV/0!	#DIV/0!
				#DIV/0!	#DIV/0!	#DIV/0!	#DIV/0!	#DIV/0!
				#DIV/0!	#DIV/0!	#DIV/0!	#DIV/0!	#DIV/0!	#DIV/0!	#DIV/0!
				#DIV/0!	#DIV/0!	#DIV/0!	#DIV/0!	#DIV/0!
				#DIV/0!	#DIV/0!	#DIV/0!	#DIV/0!	#DIV/0!
				#DIV/0!	#DIV/0!	#DIV/0!	#DIV/0!	#DIV/0!
				#DIV/0!	#DIV/0!	#DIV/0!	#DIV/0!	#DIV/0!	#DIV/0!	#DIV/0!
				#DIV/0!	#DIV/0!	#DIV/0!	#DIV/0!	#DIV/0!
				#DIV/0!	#DIV/0!	#DIV/0!	#DIV/0!	#DIV/0!
				#DIV/0!	#DIV/0!	#DIV/0!	#DIV/0!	#DIV/0!
				#DIV/0!	#DIV/0!	#DIV/0!	#DIV/0!	#DIV/0!	#DIV/0!	#DIV/0!
				#DIV/0!	#DIV/0!	#DIV/0!	#DIV/0!	#DIV/0!
				#DIV/0!	#DIV/0!	#DIV/0!	#DIV/0!	#DIV/0!
				#DIV/0!	#DIV/0!	#DIV/0!	#DIV/0!	#DIV/0!
				#DIV/0!	#DIV/0!	#DIV/0!	#DIV/0!	#DIV/0!	#DIV/0!	#DIV/0!
				#DIV/0!	#DIV/0!	#DIV/0!	#DIV/0!	#DIV/0!
				#DIV/0!	#DIV/0!	#DIV/0!	#DIV/0!	#DIV/0!
				#DIV/0!	#DIV/0!	#DIV/0!	#DIV/0!	#DIV/0!
				#DIV/0!	#DIV/0!	#DIV/0!	#DIV/0!	#DIV/0!	#DIV/0!	#DIV/0!
				#DIV/0!	#DIV/0!	#DIV/0!	#DIV/0!	#DIV/0!
				#DIV/0!	#DIV/0!	#DIV/0!	#DIV/0!	#DIV/0!
				#DIV/0!	#DIV/0!	#DIV/0!	#DIV/0!	#DIV/0!
				#DIV/0!	#DIV/0!	#DIV/0!	#DIV/0!	#DIV/0!	#DIV/0!	#DIV/0!
				#DIV/0!	#DIV/0!	#DIV/0!	#DIV/0!	#DIV/0!
				#DIV/0!	#DIV/0!	#DIV/0!	#DIV/0!	#DIV/0!
				#DIV/0!	#DIV/0!	#DIV/0!	#DIV/0!	#DIV/0!
				#DIV/0!	#DIV/0!	#DIV/0!	#DIV/0!	#DIV/0!	#DIV/0!	#DIV/0!
				#DIV/0!	#DIV/0!	#DIV/0!	#DIV/0!	#DIV/0!
				#DIV/0!	#DIV/0!	#DIV/0!	#DIV/0!	#DIV/0!
				#DIV/0!	#DIV/0!	#DIV/0!	#DIV/0!	#DIV/0!

## Sheet: PARP1
Gene	Sample	Target Ct	Ref Ct	Average of Target CT	Average of Ref CT	△Ct	△△Ct	2^(-△△Ct)(quantity)	RQ	SD	Data
		16.921	13.2033	17.3787	13.2478	4.13093	0	1	0.765344	0.455526	1
		17.4716	13.0409								0.917647
		17.7436	13.4992								1.05631
		17.6675	12.9373	17.5233	13.2684	4.25491	0.123989	0.917647			0.0874145
		17.5365	13.3046								0.088682
		17.3658	13.5632								0.0880891
		17.5499	12.9372	17.1778	13.1259	4.05189	-0.0790377	1.05631			#DIV/0!
		16.9571	13.1014								#DIV/0!
		17.0264	13.3391								#DIV/0!
		22.6167	15.347	22.8192	15.1723	7.64691	3.51598	0.0874145			#DIV/0!
		22.9162	14.9953								#DIV/0!
		22.9247	15.1746								#DIV/0!
		22.6867	15.2093	22.7052	15.0791	7.62614	3.49521	0.088682	#DIV/0!	#DIV/0!	#DIV/0!
		22.5628	14.949								#DIV/0!
		22.8661	15.0789								#DIV/0!
		22.7477	15.0952	22.6944	15.0585	7.63582	3.50489	0.0880891			#DIV/0!
		22.7999	15.0256								#DIV/0!
		22.5354	15.0548								#DIV/0!
				#DIV/0!	#DIV/0!	#DIV/0!	#DIV/0!	#DIV/0!			#DIV/0!
											#DIV/0!
											#DIV/0!
				#DIV/0!	#DIV/0!	#DIV/0!	#DIV/0!	#DIV/0!			#DIV/0!
											#DIV/0!
											#DIV/0!
				#DIV/0!	#DIV/0!	#DIV/0!	#DIV/0!	#DIV/0!	#DIV/0!	#DIV/0!	#DIV/0!
											#DIV/0!
											#DIV/0!
				#DIV/0!	#DIV/0!	#DIV/0!	#DIV/0!	#DIV/0!			#DIV/0!
											#DIV/0!
											#DIV/0!
				#DIV/0!	#DIV/0!	#DIV/0!	#DIV/0!	#DIV/0!			#DIV/0!
											#DIV/0!
											#DIV/0!
				#DIV/0!	#DIV/0!	#DIV/0!	#DIV/0!	#DIV/0!			#DIV/0!
											#DIV/0!
											#DIV/0!
				#DIV/0!	#DIV/0!	#DIV/0!	#DIV/0!	#DIV/0!	#DIV/0!	#DIV/0!	#DIV/0!
											#DIV/0!
											#DIV/0!
				#DIV/0!	#DIV/0!	#DIV/0!	#DIV/0!	#DIV/0!			#DIV/0!
											#DIV/0!
											#DIV/0!
				#DIV/0!	#DIV/0!	#DIV/0!	#DIV/0!	#DIV/0!			#DIV/0!
											#DIV/0!
											#DIV/0!
				#DIV/0!	#DIV/0!	#DIV/0!	#DIV/0!	#DIV/0!			#DIV/0!
											#DIV/0!
											#DIV/0!
				#DIV/0!	#DIV/0!	#DIV/0!	#DIV/0!	#DIV/0!	#DIV/0!	#DIV/0!	#DIV/0!
											#DIV/0!
											#DIV/0!
				#DIV/0!	#DIV/0!	#DIV/0!	#DIV/0!	#DIV/0!			#DIV/0!
											#DIV/0!
											#DIV/0!
				#DIV/0!	#DIV/0!	#DIV/0!	#DIV/0!	#DIV/0!			#DIV/0!
											#DIV/0!
											#DIV/0!
				#DIV/0!	#DIV/0!	#DIV/0!	#DIV/0!	#DIV/0!			#DIV/0!
											#DIV/0!
											#DIV/0!
				#DIV/0!	#DIV/0!	#DIV/0!	#DIV/0!	#DIV/0!	#DIV/0!	#DIV/0!	#DIV/0!
											#DIV/0!
											#DIV/0!
				#DIV/0!	#DIV/0!	#DIV/0!	#DIV/0!	#DIV/0!			#DIV/0!
				#DIV/0!	#DIV/0!	#DIV/0!	#DIV/0!	#DIV/0!
				#DIV/0!	#DIV/0!	#DIV/0!	#DIV/0!	#DIV/0!
				#DIV/0!	#DIV/0!	#DIV/0!	#DIV/0!	#DIV/0!	#DIV/0!	#DIV/0!
				#DIV/0!	#DIV/0!	#DIV/0!	#DIV/0!	#DIV/0!
				#DIV/0!	#DIV/0!	#DIV/0!	#DIV/0!	#DIV/0!
				#DIV/0!	#DIV/0!	#DIV/0!	#DIV/0!	#DIV/0!
				#DIV/0!	#DIV/0!	#DIV/0!	#DIV/0!	#DIV/0!	#DIV/0!	#DIV/0!
				#DIV/0!	#DIV/0!	#DIV/0!	#DIV/0!	#DIV/0!
				#DIV/0!	#DIV/0!	#DIV/0!	#DIV/0!	#DIV/0!
				#DIV/0!	#DIV/0!	#DIV/0!	#DIV/0!	#DIV/0!
				#DIV/0!	#DIV/0!	#DIV/0!	#DIV/0!	#DIV/0!	#DIV/0!	#DIV/0!
				#DIV/0!	#DIV/0!	#DIV/0!	#DIV/0!	#DIV/0!
				#DIV/0!	#DIV/0!	#DIV/0!	#DIV/0!	#DIV/0!
				#DIV/0!	#DIV/0!	#DIV/0!	#DIV/0!	#DIV/0!
				#DIV/0!	#DIV/0!	#DIV/0!	#DIV/0!	#DIV/0!	#DIV/0!	#DIV/0!
				#DIV/0!	#DIV/0!	#DIV/0!	#DIV/0!	#DIV/0!
				#DIV/0!	#DIV/0!	#DIV/0!	#DIV/0!	#DIV/0!
				#DIV/0!	#DIV/0!	#DIV/0!	#DIV/0!	#DIV/0!
				#DIV/0!	#DIV/0!	#DIV/0!	#DIV/0!	#DIV/0!	#DIV/0!	#DIV/0!
				#DIV/0!	#DIV/0!	#DIV/0!	#DIV/0!	#DIV/0!
				#DIV/0!	#DIV/0!	#DIV/0!	#DIV/0!	#DIV/0!
				#DIV/0!	#DIV/0!	#DIV/0!	#DIV/0!	#DIV/0!
				#DIV/0!	#DIV/0!	#DIV/0!	#DIV/0!	#DIV/0!	#DIV/0!	#DIV/0!
				#DIV/0!	#DIV/0!	#DIV/0!	#DIV/0!	#DIV/0!
				#DIV/0!	#DIV/0!	#DIV/0!	#DIV/0!	#DIV/0!
				#DIV/0!	#DIV/0!	#DIV/0!	#DIV/0!	#DIV/0!
				#DIV/0!	#DIV/0!	#DIV/0!	#DIV/0!	#DIV/0!	#DIV/0!	#DIV/0!
				#DIV/0!	#DIV/0!	#DIV/0!	#DIV/0!	#DIV/0!
				#DIV/0!	#DIV/0!	#DIV/0!	#DIV/0!	#DIV/0!
				#DIV/0!	#DIV/0!	#DIV/0!	#DIV/0!	#DIV/0!
				#DIV/0!	#DIV/0!	#DIV/0!	#DIV/0!	#DIV/0!	#DIV/0!	#DIV/0!
				#DIV/0!	#DIV/0!	#DIV/0!	#DIV/0!	#DIV/0!
				#DIV/0!	#DIV/0!	#DIV/0!	#DIV/0!	#DIV/0!
				#DIV/0!	#DIV/0!	#DIV/0!	#DIV/0!	#DIV/0!
				#DIV/0!	#DIV/0!	#DIV/0!	#DIV/0!	#DIV/0!	#DIV/0!	#DIV/0!
				#DIV/0!	#DIV/0!	#DIV/0!	#DIV/0!	#DIV/0!
				#DIV/0!	#DIV/0!	#DIV/0!	#DIV/0!	#DIV/0!
				#DIV/0!	#DIV/0!	#DIV/0!	#DIV/0!	#DIV/0!
				#DIV/0!	#DIV/0!	#DIV/0!	#DIV/0!	#DIV/0!	#DIV/0!	#DIV/0!
				#DIV/0!	#DIV/0!	#DIV/0!	#DIV/0!	#DIV/0!
				#DIV/0!	#DIV/0!	#DIV/0!	#DIV/0!	#DIV/0!
				#DIV/0!	#DIV/0!	#DIV/0!	#DIV/0!	#DIV/0!

## Sheet: MMP3
Gene	Sample	Target Ct	Ref Ct	Average of Target CT	Average of Ref CT	△Ct	△△Ct	2^(-△△Ct)(quantity)	RQ	SD	Data
		24.309	13.2033	24.0834	13.2478	10.8356	0	1	0.92915	0.395187	1
		24.0154	13.0409								1.06314
		23.9258	13.4992								1.28747
		24.2986	12.9373	24.0156	13.2684	10.7473	-0.088329	1.06314			0.365989
		23.9562	13.3046								0.333393
		23.7921	13.5632								0.23777
		23.8697	12.9372	23.597	13.1259	10.471	-0.364542	1.28747			#DIV/0!
		23.7693	13.1014								#DIV/0!
		23.1518	13.3391								#DIV/0!
		27.7538	15.347	27.458	15.1723	12.2857	1.45013	0.365989			#DIV/0!
		27.469	14.9953								#DIV/0!
		27.1512	15.1746								#DIV/0!
		27.9498	15.2093	27.4994	15.0791	12.4203	1.58471	0.333393	#DIV/0!	#DIV/0!	#DIV/0!
		27.3038	14.949								#DIV/0!
		27.2445	15.0789								#DIV/0!
		27.7336	15.0952	27.9665	15.0585	12.9079	2.07236	0.23777			#DIV/0!
		27.2082	15.0256								#DIV/0!
		28.9577	15.0548								#DIV/0!
				#DIV/0!	#DIV/0!	#DIV/0!	#DIV/0!	#DIV/0!			#DIV/0!
											#DIV/0!
											#DIV/0!
				#DIV/0!	#DIV/0!	#DIV/0!	#DIV/0!	#DIV/0!			#DIV/0!
											#DIV/0!
											#DIV/0!
				#DIV/0!	#DIV/0!	#DIV/0!	#DIV/0!	#DIV/0!	#DIV/0!	#DIV/0!	#DIV/0!
											#DIV/0!
											#DIV/0!
				#DIV/0!	#DIV/0!	#DIV/0!	#DIV/0!	#DIV/0!			#DIV/0!
											#DIV/0!
											#DIV/0!
				#DIV/0!	#DIV/0!	#DIV/0!	#DIV/0!	#DIV/0!			#DIV/0!
											#DIV/0!
											#DIV/0!
				#DIV/0!	#DIV/0!	#DIV/0!	#DIV/0!	#DIV/0!			#DIV/0!
											#DIV/0!
											#DIV/0!
				#DIV/0!	#DIV/0!	#DIV/0!	#DIV/0!	#DIV/0!	#DIV/0!	#DIV/0!	#DIV/0!
											#DIV/0!
											#DIV/0!
				#DIV/0!	#DIV/0!	#DIV/0!	#DIV/0!	#DIV/0!			#DIV/0!
											#DIV/0!
											#DIV/0!
				#DIV/0!	#DIV/0!	#DIV/0!	#DIV/0!	#DIV/0!			#DIV/0!
											#DIV/0!
											#DIV/0!
				#DIV/0!	#DIV/0!	#DIV/0!	#DIV/0!	#DIV/0!			#DIV/0!
											#DIV/0!
											#DIV/0!
				#DIV/0!	#DIV/0!	#DIV/0!	#DIV/0!	#DIV/0!	#DIV/0!	#DIV/0!	#DIV/0!
											#DIV/0!
											#DIV/0!
				#DIV/0!	#DIV/0!	#DIV/0!	#DIV/0!	#DIV/0!			#DIV/0!
											#DIV/0!
											#DIV/0!
				#DIV/0!	#DIV/0!	#DIV/0!	#DIV/0!	#DIV/0!			#DIV/0!
											#DIV/0!
											#DIV/0!
				#DIV/0!	#DIV/0!	#DIV/0!	#DIV/0!	#DIV/0!			#DIV/0!
											#DIV/0!
											#DIV/0!
				#DIV/0!	#DIV/0!	#DIV/0!	#DIV/0!	#DIV/0!	#DIV/0!	#DIV/0!	#DIV/0!
											#DIV/0!
											#DIV/0!
				#DIV/0!	#DIV/0!	#DIV/0!	#DIV/0!	#DIV/0!			#DIV/0!
				#DIV/0!	#DIV/0!	#DIV/0!	#DIV/0!	#DIV/0!
				#DIV/0!	#DIV/0!	#DIV/0!	#DIV/0!	#DIV/0!
				#DIV/0!	#DIV/0!	#DIV/0!	#DIV/0!	#DIV/0!	#DIV/0!	#DIV/0!
				#DIV/0!	#DIV/0!	#DIV/0!	#DIV/0!	#DIV/0!
				#DIV/0!	#DIV/0!	#DIV/0!	#DIV/0!	#DIV/0!
				#DIV/0!	#DIV/0!	#DIV/0!	#DIV/0!	#DIV/0!
				#DIV/0!	#DIV/0!	#DIV/0!	#DIV/0!	#DIV/0!	#DIV/0!	#DIV/0!
				#DIV/0!	#DIV/0!	#DIV/0!	#DIV/0!	#DIV/0!
				#DIV/0!	#DIV/0!	#DIV/0!	#DIV/0!	#DIV/0!
				#DIV/0!	#DIV/0!	#DIV/0!	#DIV/0!	#DIV/0!
				#DIV/0!	#DIV/0!	#DIV/0!	#DIV/0!	#DIV/0!	#DIV/0!	#DIV/0!
				#DIV/0!	#DIV/0!	#DIV/0!	#DIV/0!	#DIV/0!
				#DIV/0!	#DIV/0!	#DIV/0!	#DIV/0!	#DIV/0!
				#DIV/0!	#DIV/0!	#DIV/0!	#DIV/0!	#DIV/0!
				#DIV/0!	#DIV/0!	#DIV/0!	#DIV/0!	#DIV/0!	#DIV/0!	#DIV/0!
				#DIV/0!	#DIV/0!	#DIV/0!	#DIV/0!	#DIV/0!
				#DIV/0!	#DIV/0!	#DIV/0!	#DIV/0!	#DIV/0!
				#DIV/0!	#DIV/0!	#DIV/0!	#DIV/0!	#DIV/0!
				#DIV/0!	#DIV/0!	#DIV/0!	#DIV/0!	#DIV/0!	#DIV/0!	#DIV/0!
				#DIV/0!	#DIV/0!	#DIV/0!	#DIV/0!	#DIV/0!
				#DIV/0!	#DIV/0!	#DIV/0!	#DIV/0!	#DIV/0!
				#DIV/0!	#DIV/0!	#DIV/0!	#DIV/0!	#DIV/0!
				#DIV/0!	#DIV/0!	#DIV/0!	#DIV/0!	#DIV/0!	#DIV/0!	#DIV/0!
				#DIV/0!	#DIV/0!	#DIV/0!	#DIV/0!	#DIV/0!
				#DIV/0!	#DIV/0!	#DIV/0!	#DIV/0!	#DIV/0!
				#DIV/0!	#DIV/0!	#DIV/0!	#DIV/0!	#DIV/0!
				#DIV/0!	#DIV/0!	#DIV/0!	#DIV/0!	#DIV/0!	#DIV/0!	#DIV/0!
				#DIV/0!	#DIV/0!	#DIV/0!	#DIV/0!	#DIV/0!
				#DIV/0!	#DIV/0!	#DIV/0!	#DIV/0!	#DIV/0!
				#DIV/0!	#DIV/0!	#DIV/0!	#DIV/0!	#DIV/0!
				#DIV/0!	#DIV/0!	#DIV/0!	#DIV/0!	#DIV/0!	#DIV/0!	#DIV/0!
				#DIV/0!	#DIV/0!	#DIV/0!	#DIV/0!	#DIV/0!
				#DIV/0!	#DIV/0!	#DIV/0!	#DIV/0!	#DIV/0!
				#DIV/0!	#DIV/0!	#DIV/0!	#DIV/0!	#DIV/0!
				#DIV/0!	#DIV/0!	#DIV/0!	#DIV/0!	#DIV/0!	#DIV/0!	#DIV/0!
				#DIV/0!	#DIV/0!	#DIV/0!	#DIV/0!	#DIV/0!
				#DIV/0!	#DIV/0!	#DIV/0!	#DIV/0!	#DIV/0!
				#DIV/0!	#DIV/0!	#DIV/0!	#DIV/0!	#DIV/0!
				#DIV/0!	#DIV/0!	#DIV/0!	#DIV/0!	#DIV/0!	#DIV/0!	#DIV/0!
				#DIV/0!	#DIV/0!	#DIV/0!	#DIV/0!	#DIV/0!
				#DIV/0!	#DIV/0!	#DIV/0!	#DIV/0!	#DIV/0!
				#DIV/0!	#DIV/0!	#DIV/0!	#DIV/0!	#DIV/0!

## Sheet: MMP9
Gene	Sample	Target Ct	Ref Ct	Average of Target CT	Average of Ref CT	△Ct	△△Ct	2^(-△△Ct)(quantity)	RQ	SD	Data
		18.9011	13.2033	18.789	13.2478	5.54116	0	1	0.864753	0.296085	1
		18.7343	13.0409								1.06237
		18.7315	13.4992								0.972419
		19.3513	12.9373	18.7222	13.2684	5.45388	-0.0872806	1.06237			0.424226
		18.5043	13.3046								0.433867
		18.3111	13.5632								0.376476
		18.7344	12.9372	18.7074	13.1259	5.58151	0.0403496	0.972419			#DIV/0!
		18.7352	13.1014								#DIV/0!
		18.6527	13.3391								#DIV/0!
		22.0681	15.347	21.9505	15.1723	6.77825	1.23709	0.424226			#DIV/0!
		21.8167	14.9953								#DIV/0!
		21.9668	15.1746								#DIV/0!
		21.8099	15.2093	21.8249	15.0791	6.74584	1.20467	0.433867	#DIV/0!	#DIV/0!	#DIV/0!
		21.7124	14.949								#DIV/0!
		21.9524	15.0789								#DIV/0!
		21.9398	15.0952	22.0091	15.0585	6.95053	1.40937	0.376476			#DIV/0!
		22.1221	15.0256								#DIV/0!
		21.9654	15.0548								#DIV/0!
				#DIV/0!	#DIV/0!	#DIV/0!	#DIV/0!	#DIV/0!			#DIV/0!
											#DIV/0!
											#DIV/0!
				#DIV/0!	#DIV/0!	#DIV/0!	#DIV/0!	#DIV/0!			#DIV/0!
											#DIV/0!
											#DIV/0!
				#DIV/0!	#DIV/0!	#DIV/0!	#DIV/0!	#DIV/0!	#DIV/0!	#DIV/0!	#DIV/0!
											#DIV/0!
											#DIV/0!
				#DIV/0!	#DIV/0!	#DIV/0!	#DIV/0!	#DIV/0!			#DIV/0!
											#DIV/0!
											#DIV/0!
				#DIV/0!	#DIV/0!	#DIV/0!	#DIV/0!	#DIV/0!			#DIV/0!
											#DIV/0!
											#DIV/0!
				#DIV/0!	#DIV/0!	#DIV/0!	#DIV/0!	#DIV/0!			#DIV/0!
											#DIV/0!
											#DIV/0!
				#DIV/0!	#DIV/0!	#DIV/0!	#DIV/0!	#DIV/0!	#DIV/0!	#DIV/0!	#DIV/0!
											#DIV/0!
											#DIV/0!
				#DIV/0!	#DIV/0!	#DIV/0!	#DIV/0!	#DIV/0!			#DIV/0!
											#DIV/0!
											#DIV/0!
				#DIV/0!	#DIV/0!	#DIV/0!	#DIV/0!	#DIV/0!			#DIV/0!
											#DIV/0!
											#DIV/0!
				#DIV/0!	#DIV/0!	#DIV/0!	#DIV/0!	#DIV/0!			#DIV/0!
											#DIV/0!
											#DIV/0!
				#DIV/0!	#DIV/0!	#DIV/0!	#DIV/0!	#DIV/0!	#DIV/0!	#DIV/0!	#DIV/0!
											#DIV/0!
											#DIV/0!
				#DIV/0!	#DIV/0!	#DIV/0!	#DIV/0!	#DIV/0!			#DIV/0!
											#DIV/0!
											#DIV/0!
				#DIV/0!	#DIV/0!	#DIV/0!	#DIV/0!	#DIV/0!			#DIV/0!
											#DIV/0!
											#DIV/0!
				#DIV/0!	#DIV/0!	#DIV/0!	#DIV/0!	#DIV/0!			#DIV/0!
											#DIV/0!
											#DIV/0!
				#DIV/0!	#DIV/0!	#DIV/0!	#DIV/0!	#DIV/0!	#DIV/0!	#DIV/0!	#DIV/0!
											#DIV/0!
											#DIV/0!
				#DIV/0!	#DIV/0!	#DIV/0!	#DIV/0!	#DIV/0!			#DIV/0!
				#DIV/0!	#DIV/0!	#DIV/0!	#DIV/0!	#DIV/0!
				#DIV/0!	#DIV/0!	#DIV/0!	#DIV/0!	#DIV/0!
				#DIV/0!	#DIV/0!	#DIV/0!	#DIV/0!	#DIV/0!	#DIV/0!	#DIV/0!
				#DIV/0!	#DIV/0!	#DIV/0!	#DIV/0!	#DIV/0!
				#DIV/0!	#DIV/0!	#DIV/0!	#DIV/0!	#DIV/0!
				#DIV/0!	#DIV/0!	#DIV/0!	#DIV/0!	#DIV/0!
				#DIV/0!	#DIV/0!	#DIV/0!	#DIV/0!	#DIV/0!	#DIV/0!	#DIV/0!
				#DIV/0!	#DIV/0!	#DIV/0!	#DIV/0!	#DIV/0!
				#DIV/0!	#DIV/0!	#DIV/0!	#DIV/0!	#DIV/0!
				#DIV/0!	#DIV/0!	#DIV/0!	#DIV/0!	#DIV/0!
				#DIV/0!	#DIV/0!	#DIV/0!	#DIV/0!	#DIV/0!	#DIV/0!	#DIV/0!
				#DIV/0!	#DIV/0!	#DIV/0!	#DIV/0!	#DIV/0!
				#DIV/0!	#DIV/0!	#DIV/0!	#DIV/0!	#DIV/0!
				#DIV/0!	#DIV/0!	#DIV/0!	#DIV/0!	#DIV/0!
				#DIV/0!	#DIV/0!	#DIV/0!	#DIV/0!	#DIV/0!	#DIV/0!	#DIV/0!
				#DIV/0!	#DIV/0!	#DIV/0!	#DIV/0!	#DIV/0!
				#DIV/0!	#DIV/0!	#DIV/0!	#DIV/0!	#DIV/0!
				#DIV/0!	#DIV/0!	#DIV/0!	#DIV/0!	#DIV/0!
				#DIV/0!	#DIV/0!	#DIV/0!	#DIV/0!	#DIV/0!	#DIV/0!	#DIV/0!
				#DIV/0!	#DIV/0!	#DIV/0!	#DIV/0!	#DIV/0!
				#DIV/0!	#DIV/0!	#DIV/0!	#DIV/0!	#DIV/0!
				#DIV/0!	#DIV/0!	#DIV/0!	#DIV/0!	#DIV/0!
				#DIV/0!	#DIV/0!	#DIV/0!	#DIV/0!	#DIV/0!	#DIV/0!	#DIV/0!
				#DIV/0!	#DIV/0!	#DIV/0!	#DIV/0!	#DIV/0!
				#DIV/0!	#DIV/0!	#DIV/0!	#DIV/0!	#DIV/0!
				#DIV/0!	#DIV/0!	#DIV/0!	#DIV/0!	#DIV/0!
				#DIV/0!	#DIV/0!	#DIV/0!	#DIV/0!	#DIV/0!	#DIV/0!	#DIV/0!
				#DIV/0!	#DIV/0!	#DIV/0!	#DIV/0!	#DIV/0!
				#DIV/0!	#DIV/0!	#DIV/0!	#DIV/0!	#DIV/0!
				#DIV/0!	#DIV/0!	#DIV/0!	#DIV/0!	#DIV/0!
				#DIV/0!	#DIV/0!	#DIV/0!	#DIV/0!	#DIV/0!	#DIV/0!	#DIV/0!
				#DIV/0!	#DIV/0!	#DIV/0!	#DIV/0!	#DIV/0!
				#DIV/0!	#DIV/0!	#DIV/0!	#DIV/0!	#DIV/0!
				#DIV/0!	#DIV/0!	#DIV/0!	#DIV/0!	#DIV/0!
				#DIV/0!	#DIV/0!	#DIV/0!	#DIV/0!	#DIV/0!	#DIV/0!	#DIV/0!
				#DIV/0!	#DIV/0!	#DIV/0!	#DIV/0!	#DIV/0!
				#DIV/0!	#DIV/0!	#DIV/0!	#DIV/0!	#DIV/0!
				#DIV/0!	#DIV/0!	#DIV/0!	#DIV/0!	#DIV/0!
				#DIV/0!	#DIV/0!	#DIV/0!	#DIV/0!	#DIV/0!	#DIV/0!	#DIV/0!
				#DIV/0!	#DIV/0!	#DIV/0!	#DIV/0!	#DIV/0!
				#DIV/0!	#DIV/0!	#DIV/0!	#DIV/0!	#DIV/0!
				#DIV/0!	#DIV/0!	#DIV/0!	#DIV/0!	#DIV/0!

## Sheet: Bcl2
Gene	Sample	Target Ct	Ref Ct	Average of Target CT	Average of Ref CT	△Ct	△△Ct	2^(-△△Ct)(quantity)	RQ	SD	Data
		15.6063	13.2033	14.9766	13.2478	1.72876	0	1	1.07059	0.51234	1
		14.7973	13.0409								1.31078
		14.526	13.4992								1.58178
		14.2819	12.9373	14.6067	13.2684	1.33833	-0.39043	1.31078			0.389792
		14.4276	13.3046								0.430494
		15.1107	13.5632								0.459589
		13.2417	12.9372	14.1931	13.1259	1.06721	-0.661548	1.58178			#DIV/0!
		15.0063	13.1014								#DIV/0!
		14.3314	13.3391								#DIV/0!
		18.0312	15.347	18.2603	15.1723	3.08798	1.35922	0.389792			#DIV/0!
		18.4668	14.9953								#DIV/0!
		18.2828	15.1746								#DIV/0!
		18.0146	15.2093	18.0238	15.0791	2.94469	1.21594	0.430494	#DIV/0!	#DIV/0!	#DIV/0!
		17.9829	14.949								#DIV/0!
		18.0738	15.0789								#DIV/0!
		17.854	15.0952	17.9089	15.0585	2.85034	1.12158	0.459589			#DIV/0!
		17.8482	15.0256								#DIV/0!
		18.0244	15.0548								#DIV/0!
				#DIV/0!	#DIV/0!	#DIV/0!	#DIV/0!	#DIV/0!			#DIV/0!
											#DIV/0!
											#DIV/0!
				#DIV/0!	#DIV/0!	#DIV/0!	#DIV/0!	#DIV/0!			#DIV/0!
											#DIV/0!
											#DIV/0!
				#DIV/0!	#DIV/0!	#DIV/0!	#DIV/0!	#DIV/0!	#DIV/0!	#DIV/0!	#DIV/0!
											#DIV/0!
											#DIV/0!
				#DIV/0!	#DIV/0!	#DIV/0!	#DIV/0!	#DIV/0!			#DIV/0!
											#DIV/0!
											#DIV/0!
				#DIV/0!	#DIV/0!	#DIV/0!	#DIV/0!	#DIV/0!			#DIV/0!
											#DIV/0!
											#DIV/0!
				#DIV/0!	#DIV/0!	#DIV/0!	#DIV/0!	#DIV/0!			#DIV/0!
											#DIV/0!
											#DIV/0!
				#DIV/0!	#DIV/0!	#DIV/0!	#DIV/0!	#DIV/0!	#DIV/0!	#DIV/0!	#DIV/0!
											#DIV/0!
											#DIV/0!
				#DIV/0!	#DIV/0!	#DIV/0!	#DIV/0!	#DIV/0!			#DIV/0!
											#DIV/0!
											#DIV/0!
				#DIV/0!	#DIV/0!	#DIV/0!	#DIV/0!	#DIV/0!			#DIV/0!
											#DIV/0!
											#DIV/0!
				#DIV/0!	#DIV/0!	#DIV/0!	#DIV/0!	#DIV/0!			#DIV/0!
											#DIV/0!
											#DIV/0!
				#DIV/0!	#DIV/0!	#DIV/0!	#DIV/0!	#DIV/0!	#DIV/0!	#DIV/0!	#DIV/0!
											#DIV/0!
											#DIV/0!
				#DIV/0!	#DIV/0!	#DIV/0!	#DIV/0!	#DIV/0!			#DIV/0!
											#DIV/0!
											#DIV/0!
				#DIV/0!	#DIV/0!	#DIV/0!	#DIV/0!	#DIV/0!			#DIV/0!
											#DIV/0!
											#DIV/0!
				#DIV/0!	#DIV/0!	#DIV/0!	#DIV/0!	#DIV/0!			#DIV/0!
											#DIV/0!
											#DIV/0!
				#DIV/0!	#DIV/0!	#DIV/0!	#DIV/0!	#DIV/0!	#DIV/0!	#DIV/0!	#DIV/0!
											#DIV/0!
											#DIV/0!
				#DIV/0!	#DIV/0!	#DIV/0!	#DIV/0!	#DIV/0!			#DIV/0!
				#DIV/0!	#DIV/0!	#DIV/0!	#DIV/0!	#DIV/0!
				#DIV/0!	#DIV/0!	#DIV/0!	#DIV/0!	#DIV/0!
				#DIV/0!	#DIV/0!	#DIV/0!	#DIV/0!	#DIV/0!	#DIV/0!	#DIV/0!
				#DIV/0!	#DIV/0!	#DIV/0!	#DIV/0!	#DIV/0!
				#DIV/0!	#DIV/0!	#DIV/0!	#DIV/0!	#DIV/0!
				#DIV/0!	#DIV/0!	#DIV/0!	#DIV/0!	#DIV/0!
				#DIV/0!	#DIV/0!	#DIV/0!	#DIV/0!	#DIV/0!	#DIV/0!	#DIV/0!
				#DIV/0!	#DIV/0!	#DIV/0!	#DIV/0!	#DIV/0!
				#DIV/0!	#DIV/0!	#DIV/0!	#DIV/0!	#DIV/0!
				#DIV/0!	#DIV/0!	#DIV/0!	#DIV/0!	#DIV/0!
				#DIV/0!	#DIV/0!	#DIV/0!	#DIV/0!	#DIV/0!	#DIV/0!	#DIV/0!
				#DIV/0!	#DIV/0!	#DIV/0!	#DIV/0!	#DIV/0!
				#DIV/0!	#DIV/0!	#DIV/0!	#DIV/0!	#DIV/0!
				#DIV/0!	#DIV/0!	#DIV/0!	#DIV/0!	#DIV/0!
				#DIV/0!	#DIV/0!	#DIV/0!	#DIV/0!	#DIV/0!	#DIV/0!	#DIV/0!
				#DIV/0!	#DIV/0!	#DIV/0!	#DIV/0!	#DIV/0!
				#DIV/0!	#DIV/0!	#DIV/0!	#DIV/0!	#DIV/0!
				#DIV/0!	#DIV/0!	#DIV/0!	#DIV/0!	#DIV/0!
				#DIV/0!	#DIV/0!	#DIV/0!	#DIV/0!	#DIV/0!	#DIV/0!	#DIV/0!
				#DIV/0!	#DIV/0!	#DIV/0!	#DIV/0!	#DIV/0!
				#DIV/0!	#DIV/0!	#DIV/0!	#DIV/0!	#DIV/0!
				#DIV/0!	#DIV/0!	#DIV/0!	#DIV/0!	#DIV/0!
				#DIV/0!	#DIV/0!	#DIV/0!	#DIV/0!	#DIV/0!	#DIV/0!	#DIV/0!
				#DIV/0!	#DIV/0!	#DIV/0!	#DIV/0!	#DIV/0!
				#DIV/0!	#DIV/0!	#DIV/0!	#DIV/0!	#DIV/0!
				#DIV/0!	#DIV/0!	#DIV/0!	#DIV/0!	#DIV/0!
				#DIV/0!	#DIV/0!	#DIV/0!	#DIV/0!	#DIV/0!	#DIV/0!	#DIV/0!
				#DIV/0!	#DIV/0!	#DIV/0!	#DIV/0!	#DIV/0!
				#DIV/0!	#DIV/0!	#DIV/0!	#DIV/0!	#DIV/0!
				#DIV/0!	#DIV/0!	#DIV/0!	#DIV/0!	#DIV/0!
				#DIV/0!	#DIV/0!	#DIV/0!	#DIV/0!	#DIV/0!	#DIV/0!	#DIV/0!
				#DIV/0!	#DIV/0!	#DIV/0!	#DIV/0!	#DIV/0!
				#DIV/0!	#DIV/0!	#DIV/0!	#DIV/0!	#DIV/0!
				#DIV/0!	#DIV/0!	#DIV/0!	#DIV/0!	#DIV/0!
				#DIV/0!	#DIV/0!	#DIV/0!	#DIV/0!	#DIV/0!	#DIV/0!	#DIV/0!
				#DIV/0!	#DIV/0!	#DIV/0!	#DIV/0!	#DIV/0!
				#DIV/0!	#DIV/0!	#DIV/0!	#DIV/0!	#DIV/0!
				#DIV/0!	#DIV/0!	#DIV/0!	#DIV/0!	#DIV/0!
				#DIV/0!	#DIV/0!	#DIV/0!	#DIV/0!	#DIV/0!	#DIV/0!	#DIV/0!
				#DIV/0!	#DIV/0!	#DIV/0!	#DIV/0!	#DIV/0!
				#DIV/0!	#DIV/0!	#DIV/0!	#DIV/0!	#DIV/0!
				#DIV/0!	#DIV/0!	#DIV/0!	#DIV/0!	#DIV/0!

## Sheet: MMP2
Gene	Sample	Target Ct	Ref Ct	Average of Target CT	Average of Ref CT	△Ct	△△Ct	2^(-△△Ct)(quantity)	RQ	SD	Data
		16.3685	13.2033	15.9993	13.2478	2.75152	0	1	0.657698	0.30502	1
		15.7045	13.0409								0.71811
		15.925	13.4992								0.652812
		16.2339	12.9373	16.4976	13.2684	3.22924	0.477724	0.71811			0.259869
		16.5906	13.3046								0.252858
		16.6683	13.5632								0.224397
		16.5044	12.9372	16.4927	13.1259	3.36678	0.615261	0.652812			#DIV/0!
		16.1335	13.1014								#DIV/0!
		16.8402	13.3391								#DIV/0!
		19.8789	15.347	19.8679	15.1723	4.69567	1.94414	0.259869			#DIV/0!
		19.7687	14.9953								#DIV/0!
		19.9562	15.1746								#DIV/0!
		19.8481	15.2093	19.8142	15.0791	4.73512	1.9836	0.252858	#DIV/0!	#DIV/0!	#DIV/0!
		19.8354	14.949								#DIV/0!
		19.7591	15.0789								#DIV/0!
		19.8368	15.0952	19.9659	15.0585	4.9074	2.15587	0.224397			#DIV/0!
		20.185	15.0256								#DIV/0!
		19.876	15.0548								#DIV/0!
				#DIV/0!	#DIV/0!	#DIV/0!	#DIV/0!	#DIV/0!			#DIV/0!
											#DIV/0!
											#DIV/0!
				#DIV/0!	#DIV/0!	#DIV/0!	#DIV/0!	#DIV/0!			#DIV/0!
											#DIV/0!
											#DIV/0!
				#DIV/0!	#DIV/0!	#DIV/0!	#DIV/0!	#DIV/0!	#DIV/0!	#DIV/0!	#DIV/0!
											#DIV/0!
											#DIV/0!
				#DIV/0!	#DIV/0!	#DIV/0!	#DIV/0!	#DIV/0!			#DIV/0!
											#DIV/0!
											#DIV/0!
				#DIV/0!	#DIV/0!	#DIV/0!	#DIV/0!	#DIV/0!			#DIV/0!
											#DIV/0!
											#DIV/0!
				#DIV/0!	#DIV/0!	#DIV/0!	#DIV/0!	#DIV/0!			#DIV/0!
											#DIV/0!
											#DIV/0!
				#DIV/0!	#DIV/0!	#DIV/0!	#DIV/0!	#DIV/0!	#DIV/0!	#DIV/0!	#DIV/0!
											#DIV/0!
											#DIV/0!
				#DIV/0!	#DIV/0!	#DIV/0!	#DIV/0!	#DIV/0!			#DIV/0!
											#DIV/0!
											#DIV/0!
				#DIV/0!	#DIV/0!	#DIV/0!	#DIV/0!	#DIV/0!			#DIV/0!
											#DIV/0!
											#DIV/0!
				#DIV/0!	#DIV/0!	#DIV/0!	#DIV/0!	#DIV/0!			#DIV/0!
											#DIV/0!
											#DIV/0!
				#DIV/0!	#DIV/0!	#DIV/0!	#DIV/0!	#DIV/0!	#DIV/0!	#DIV/0!	#DIV/0!
											#DIV/0!
											#DIV/0!
				#DIV/0!	#DIV/0!	#DIV/0!	#DIV/0!	#DIV/0!			#DIV/0!
											#DIV/0!
											#DIV/0!
				#DIV/0!	#DIV/0!	#DIV/0!	#DIV/0!	#DIV/0!			#DIV/0!
											#DIV/0!
											#DIV/0!
				#DIV/0!	#DIV/0!	#DIV/0!	#DIV/0!	#DIV/0!			#DIV/0!
											#DIV/0!
											#DIV/0!
				#DIV/0!	#DIV/0!	#DIV/0!	#DIV/0!	#DIV/0!	#DIV/0!	#DIV/0!	#DIV/0!
											#DIV/0!
											#DIV/0!
				#DIV/0!	#DIV/0!	#DIV/0!	#DIV/0!	#DIV/0!			#DIV/0!
				#DIV/0!	#DIV/0!	#DIV/0!	#DIV/0!	#DIV/0!
				#DIV/0!	#DIV/0!	#DIV/0!	#DIV/0!	#DIV/0!
				#DIV/0!	#DIV/0!	#DIV/0!	#DIV/0!	#DIV/0!	#DIV/0!	#DIV/0!
				#DIV/0!	#DIV/0!	#DIV/0!	#DIV/0!	#DIV/0!
				#DIV/0!	#DIV/0!	#DIV/0!	#DIV/0!	#DIV/0!
				#DIV/0!	#DIV/0!	#DIV/0!	#DIV/0!	#DIV/0!
				#DIV/0!	#DIV/0!	#DIV/0!	#DIV/0!	#DIV/0!	#DIV/0!	#DIV/0!
				#DIV/0!	#DIV/0!	#DIV/0!	#DIV/0!	#DIV/0!
				#DIV/0!	#DIV/0!	#DIV/0!	#DIV/0!	#DIV/0!
				#DIV/0!	#DIV/0!	#DIV/0!	#DIV/0!	#DIV/0!
				#DIV/0!	#DIV/0!	#DIV/0!	#DIV/0!	#DIV/0!	#DIV/0!	#DIV/0!
				#DIV/0!	#DIV/0!	#DIV/0!	#DIV/0!	#DIV/0!
				#DIV/0!	#DIV/0!	#DIV/0!	#DIV/0!	#DIV/0!
				#DIV/0!	#DIV/0!	#DIV/0!	#DIV/0!	#DIV/0!
				#DIV/0!	#DIV/0!	#DIV/0!	#DIV/0!	#DIV/0!	#DIV/0!	#DIV/0!
				#DIV/0!	#DIV/0!	#DIV/0!	#DIV/0!	#DIV/0!
				#DIV/0!	#DIV/0!	#DIV/0!	#DIV/0!	#DIV/0!
				#DIV/0!	#DIV/0!	#DIV/0!	#DIV/0!	#DIV/0!
				#DIV/0!	#DIV/0!	#DIV/0!	#DIV/0!	#DIV/0!	#DIV/0!	#DIV/0!
				#DIV/0!	#DIV/0!	#DIV/0!	#DIV/0!	#DIV/0!
				#DIV/0!	#DIV/0!	#DIV/0!	#DIV/0!	#DIV/0!
				#DIV/0!	#DIV/0!	#DIV/0!	#DIV/0!	#DIV/0!
				#DIV/0!	#DIV/0!	#DIV/0!	#DIV/0!	#DIV/0!	#DIV/0!	#DIV/0!
				#DIV/0!	#DIV/0!	#DIV/0!	#DIV/0!	#DIV/0!
				#DIV/0!	#DIV/0!	#DIV/0!	#DIV/0!	#DIV/0!
				#DIV/0!	#DIV/0!	#DIV/0!	#DIV/0!	#DIV/0!
				#DIV/0!	#DIV/0!	#DIV/0!	#DIV/0!	#DIV/0!	#DIV/0!	#DIV/0!
				#DIV/0!	#DIV/0!	#DIV/0!	#DIV/0!	#DIV/0!
				#DIV/0!	#DIV/0!	#DIV/0!	#DIV/0!	#DIV/0!
				#DIV/0!	#DIV/0!	#DIV/0!	#DIV/0!	#DIV/0!
				#DIV/0!	#DIV/0!	#DIV/0!	#DIV/0!	#DIV/0!	#DIV/0!	#DIV/0!
				#DIV/0!	#DIV/0!	#DIV/0!	#DIV/0!	#DIV/0!
				#DIV/0!	#DIV/0!	#DIV/0!	#DIV/0!	#DIV/0!
				#DIV/0!	#DIV/0!	#DIV/0!	#DIV/0!	#DIV/0!
				#DIV/0!	#DIV/0!	#DIV/0!	#DIV/0!	#DIV/0!	#DIV/0!	#DIV/0!
				#DIV/0!	#DIV/0!	#DIV/0!	#DIV/0!	#DIV/0!
				#DIV/0!	#DIV/0!	#DIV/0!	#DIV/0!	#DIV/0!
				#DIV/0!	#DIV/0!	#DIV/0!	#DIV/0!	#DIV/0!
				#DIV/0!	#DIV/0!	#DIV/0!	#DIV/0!	#DIV/0!	#DIV/0!	#DIV/0!
				#DIV/0!	#DIV/0!	#DIV/0!	#DIV/0!	#DIV/0!
				#DIV/0!	#DIV/0!	#DIV/0!	#DIV/0!	#DIV/0!
				#DIV/0!	#DIV/0!	#DIV/0!	#DIV/0!	#DIV/0!

[truncated: 3 more sheets: Cas3, Cas9, Bax]
